# Supplementary material for: 1-(2,3,4,6-Tetra-O-acetyl-β-d-gluco­pyranos­yl)-3-thio­ureidothio­urea monohydrate
Source: Acta Crystallogr Sect E Struct Rep Online. 2009 Jan 8;65(Pt 2):o242. doi: 10.1107/S1600536808043833 (PMC2968307; doi:10.1107/S1600536808043833)
Supplement: Supplementary file 1 [file e-65-0o242-sup1.cif]

##############################################################################
###                                                                        ###
###        Electronic paper (Acta Crystallographica Section E)             ###
###                                                                        ###
##############################################################################
#                                                                            #
# This CIF contains the data in a paper accepted for publication in Acta     #
# Crystallographica Section E. It conforms to the requirements of Notes      #
# for Authors for Section E, and has been peer reviewed under the auspices   #
# of the IUCr Commission on Journals.                                        #
#                                                                            #
# Full details of the Crystallographic Information File format               #
# are given in the paper "The Crystallographic Information File (CIF):       #
# a New Standard Archive File for Crystallography" by S. R. Hall, F. H.      #
# Allen and I. D. Brown [Acta Cryst. (1991), A47, 655-685].                  #
#                                                                            #
# The current version of the core CIF dictionary is obtainable from          #
# ftp://ftp.iucr.org/pub/cif_core.dic. The current version number is 2.4.    #
#                                                                            #
# Software is freely available for graphical display of the structure(s) in  #
# this CIF.  For information consult the CIF home page http://www.iucr.org/  #
# cif/home.html                                                              #
#                                                                            #
# This file may be used for bona fide research purposes within the           #
# scientific community so long as proper attribution is given to the journal # 
# article from which it was obtained.                                        #
#                                                                            #
##############################################################################
                                             
data_global
_audit_creation_method     'from SHELXL-97 with Word-Perfect Macro PRPKAPPA'
_journal_date_recd_electronic     2008-12-15
_journal_date_accepted     2008-12-24
_journal_name_full     'Acta Crystallographica, Section E'
_journal_year     2009
_journal_volume     65
_journal_issue      2
_journal_page_first     o242
_journal_page_last     o242
_journal_paper_category     QO
_journal_coeditor_code     SU2088
_publ_contact_author_name     'Ph D Xiaoming Wang'
_publ_contact_author_address
;
State Key Laboratory of Pharmaceutical Biotechnology
School of life science
Nanjing University
Hankou Road
Nanjing,210093
People's Republic of China
;
_publ_contact_author_email     wangxm07@nju.edu.cn
_publ_contact_author_fax     '86-25-83594374'
_publ_contact_author_phone     '86-25-83594374'
_publ_section_title
;
1-(2,3,4,6-Tetra-<i>O</i>-acetyl-\b-D-glucopyranosyl)-3-thioureidothiourea
monohydrate
;
loop_
    _publ_author_name
    _publ_author_footnote
    _publ_author_address
    'Weidong, Sun' ?
;
Department of Chemistry, Chifeng College,
Chifeng 024001,
People's Republic of China
;
    'Jin, Yao' ?
;
College of Chemistry, Nanjing University
Hankou Road
Nanjing,210093
People's Republic of China
;
    'Lifei, Bai' ?
;
SJiangsu Key Laboratory of Chinese Medicine Processing,
Nanjing University of Chinese Medicine,
Nanjing, 210029
People's Republic of China
;
    'Xiaoming Wang' ?
;
State Key Laboratory of Pharmaceutical Biotechnology
School of Life Science
Nanjing University
Hankou Road
Nanjing,210093
People's Republic of China
;
data_I
_chemical_name_systematic
;
1-(2,3,4,6-Tetra-<i>O</i>-acetyl-\b-D-glucopyranosyl)-3-thioureidothiourea
monohydrate
;
_chemical_name_common     ?
_chemical_formula_moiety     'C16 H24 N4 O9 S2, H2 O'
_chemical_formula_sum     'C16 H26 N4 O10 S2'
_chemical_formula_iupac     'C16 H24 N4 O9 S2, H2 O'
_chemical_formula_weight     498.53
_chemical_melting_point     'not measured'
_symmetry_cell_setting     Monoclinic
_symmetry_space_group_name_H-M     'C 2'
_symmetry_space_group_name_Hall     'C 2y'
loop_
    _symmetry_equiv_pos_as_xyz
    'x, y, z'
    '-x, y, -z'
    'x+1/2, y+1/2, z'
    '-x+1/2, y+1/2, -z'
_cell_length_a     22.286(2)
_cell_length_b     7.2005(7)
_cell_length_c     15.8772(17)
_cell_angle_alpha     90.00
_cell_angle_beta     110.119(2)
_cell_angle_gamma     90.00
_cell_volume     2392.3(4)
_cell_formula_units_Z     4
_cell_measurement_reflns_used     7141
_cell_measurement_theta_min     1.37
_cell_measurement_theta_max     27.69
_cell_measurement_temperature     293(2)
_exptl_crystal_description     block
_exptl_crystal_colour     colorless
_exptl_crystal_size_max     0.45
_exptl_crystal_size_mid     0.22
_exptl_crystal_size_min     0.22
_exptl_crystal_density_diffrn     1.384
_exptl_crystal_density_meas     ?
_exptl_crystal_density_method     'not measured'
_exptl_crystal_F_000     1048
_exptl_absorpt_coefficient_mu     0.279
_exptl_absorpt_correction_type     none
_exptl_absorpt_process_details     ?
_exptl_absorpt_correction_T_min     ?
_exptl_absorpt_correction_T_max     ?
_exptl_special_details
;
;
_diffrn_ambient_temperature     293(2)
_diffrn_radiation_type     MoK\a
_diffrn_radiation_wavelength     0.71073
_diffrn_radiation_source     'fine-focus sealed tube'
_diffrn_radiation_monochromator     graphite
_diffrn_measurement_device_type     'Bruker SMART CCD area-detector'
_diffrn_measurement_method     '\f scans, and \w scans'
_diffrn_detector_area_resol_mean     ?
_diffrn_reflns_number     6322
_diffrn_reflns_av_R_equivalents     0.0356
_diffrn_reflns_av_sigmaI/netI     0.0456
_diffrn_reflns_theta_min     1.37
_diffrn_reflns_theta_max     25.00
_diffrn_reflns_theta_full     25.00
_diffrn_measured_fraction_theta_max     0.997
_diffrn_measured_fraction_theta_full     0.997
_diffrn_reflns_limit_h_min     -25
_diffrn_reflns_limit_h_max     26
_diffrn_reflns_limit_k_min     -8
_diffrn_reflns_limit_k_max     8
_diffrn_reflns_limit_l_min     -18
_diffrn_reflns_limit_l_max     11
_diffrn_standards_number     ?
_diffrn_standards_interval_count     ?
_diffrn_standards_interval_time     ?
_diffrn_standards_decay_%     ?
_refine_special_details
;
Refinement of <i>F</i>^2^ against ALL reflections. The weighted <i>R</i>-factor
<i>wR</i> and goodness of fit <i>S</i> are based on <i>F</i>^2^, conventional
<i>R</i>-factors <i>R</i> are based on <i>F</i>, with <i>F</i> set to zero for
negative <i>F</i>^2^. The threshold expression of <i>F</i>^2^ >
\s(<i>F</i>^2^) is used only for calculating <i>R</i>-factors(gt) <i>etc</i>.
and is not relevant to the choice of reflections for refinement.
<i>R</i>-factors based on <i>F</i>^2^ are statistically about twice as large
as those based on <i>F</i>, and <i>R</i>- factors based on ALL data will be
even larger.
;
_reflns_number_total     3525
_reflns_number_gt     3021
_reflns_threshold_expression     I>2\s(I)
_refine_ls_structure_factor_coef     Fsqd
_refine_ls_matrix_type     full
_refine_ls_R_factor_all     0.0635
_refine_ls_R_factor_gt     0.0553
_refine_ls_wR_factor_gt     0.1286
_refine_ls_wR_factor_ref     0.1408
_refine_ls_goodness_of_fit_ref     1.067
_refine_ls_restrained_S_all     1.093
_refine_ls_number_reflns     3525
_refine_ls_number_parameters     289
_refine_ls_number_restraints     7
_refine_ls_hydrogen_treatment     constr
_refine_ls_weighting_scheme     calc
_refine_ls_weighting_details
                 'calc w=1/[\s^2^(Fo^2^)+(0.0808P)^2^] where P=(Fo^2^+2Fc^2^)/3'
_atom_sites_solution_hydrogens     geom
_atom_sites_solution_primary     direct
_atom_sites_solution_secondary     difmap
_refine_ls_shift/su_max     0.000
_refine_ls_shift/su_mean     0.000
_refine_diff_density_max     0.422
_refine_diff_density_min     -0.269
_refine_ls_extinction_method     none
_refine_ls_extinction_coef     ?
_refine_ls_abs_structure_details     'Flack (1983), 1229 Friedel pairs'
_refine_ls_abs_structure_Flack     -0.16(12)
loop_
    _atom_type_symbol
    _atom_type_description
    _atom_type_scat_dispersion_real
    _atom_type_scat_dispersion_imag
    _atom_type_scat_source
    'C' 'C' 0.0033 0.0016
                         'International Tables Vol C Tables 4.2.6.8 and 6.1.1.4'
    'H' 'H' 0.0000 0.0000
                         'International Tables Vol C Tables 4.2.6.8 and 6.1.1.4'
    'N' 'N' 0.0061 0.0033
                         'International Tables Vol C Tables 4.2.6.8 and 6.1.1.4'
    'O' 'O' 0.0106 0.0060
                         'International Tables Vol C Tables 4.2.6.8 and 6.1.1.4'
    'S' 'S' 0.1246 0.1234
                         'International Tables Vol C Tables 4.2.6.8 and 6.1.1.4'
_computing_data_collection     'SMART (Bruker, 2007)'
_computing_cell_refinement     'SAINT (Bruker, 2007)'
_computing_data_reduction     'SAINT (Bruker, 2007)'
_computing_structure_solution     'SHELXS97 (Sheldrick, 2008)'
_computing_structure_refinement     'SHELXL97 (Sheldrick, 2008)'
_computing_molecular_graphics     'SHELXTL (Sheldrick, 2008)'
_computing_publication_material     'SHELXTL (Sheldrick, 2008)'
loop_
    _atom_site_type_symbol
    _atom_site_label
    _atom_site_fract_x
    _atom_site_fract_y
    _atom_site_fract_z
    _atom_site_U_iso_or_equiv
    _atom_site_adp_type
    _atom_site_calc_flag
    _atom_site_refinement_flags
    _atom_site_occupancy
    _atom_site_disorder_assembly
    _atom_site_disorder_group
    O O1W 0.0457(4) 0.2431(10) 0.3624(6) 0.193(3) Uani d U 1 . .
    H H10 0.0696 0.2068 0.3324 0.232 Uiso d . 1 . .
    H H20 0.0081 0.1989 0.3326 0.232 Uiso d . 1 . .
    S S1 1.01347(6) 0.9344(2) 0.17559(9) 0.0605(4) Uani d . 1 . .
    S S2 1.09337(7) 0.5527(2) 0.56716(9) 0.0720(5) Uani d . 1 . .
    O O1 0.87014(12) 0.9697(4) 0.28332(19) 0.0433(7) Uani d . 1 . .
    O O2 0.79211(13) 1.1140(5) 0.37749(19) 0.0493(8) Uani d . 1 . .
    O O3 0.69458(16) 1.2284(7) 0.3502(3) 0.0796(12) Uani d . 1 . .
    O O4 0.69663(12) 0.9277(5) 0.18084(19) 0.0467(7) Uani d . 1 . .
    O O5 0.67103(18) 0.7887(8) 0.2901(3) 0.0880(14) Uani d . 1 . .
    O O6 0.73828(13) 0.5785(4) 0.14481(18) 0.0455(7) Uani d . 1 . .
    O O7 0.71021(18) 0.5906(6) -0.0050(2) 0.0732(11) Uani d . 1 . .
    O O8 0.86480(13) 0.5944(4) 0.12682(18) 0.0464(7) Uani d . 1 . .
    O O9 0.9131(2) 0.3601(6) 0.2159(3) 0.0902(14) Uani d . 1 . .
    N N1 0.95480(15) 0.7892(5) 0.2819(2) 0.0427(9) Uani d . 1 . .
    H H1A 0.9581 0.7239 0.3287 0.051 Uiso calc R 1 . .
    N N2 1.06247(16) 0.7629(6) 0.3289(2) 0.0490(10) Uani d . 1 . .
    H H2A 1.0987 0.7961 0.3256 0.059 Uiso calc R 1 . .
    N N3 1.06233(17) 0.6483(6) 0.3986(2) 0.0496(10) Uani d . 1 . .
    H H3A 1.0510 0.5342 0.3874 0.060 Uiso calc R 1 . .
    N N4 1.0852(2) 0.8905(7) 0.4975(3) 0.0695(13) Uani d . 1 . .
    H H4B 1.0779 0.9645 0.4526 0.083 Uiso calc R 1 . .
    H H4C 1.0960 0.9345 0.5510 0.083 Uiso calc R 1 . .
    C C1 0.89174(18) 0.8500(6) 0.2278(3) 0.0396(10) Uani d . 1 . .
    H H1B 0.8940 0.9195 0.1759 0.047 Uiso calc R 1 . .
    C C2 0.84790(19) 0.6840(6) 0.1959(3) 0.0387(10) Uani d . 1 . .
    H H2B 0.8538 0.5977 0.2459 0.046 Uiso calc R 1 . .
    C C3 0.77758(18) 0.7409(6) 0.1562(3) 0.0387(10) Uani d . 1 . .
    H H3B 0.7693 0.8028 0.0983 0.046 Uiso calc R 1 . .
    C C4 0.76213(18) 0.8694(6) 0.2203(3) 0.0396(10) Uani d . 1 . .
    H H4A 0.7681 0.8044 0.2768 0.047 Uiso calc R 1 . .
    C C5 0.8067(2) 1.0374(6) 0.2378(3) 0.0423(10) Uani d . 1 . .
    H H5A 0.8048 1.0902 0.1800 0.051 Uiso calc R 1 . .
    C C6 0.7926(2) 1.1884(7) 0.2936(3) 0.0487(11) Uani d . 1 . .
    H H6A 0.8249 1.2848 0.3050 0.058 Uiso calc R 1 . .
    H H6B 0.7514 1.2436 0.2612 0.058 Uiso calc R 1 . .
    C C7 0.7401(3) 1.1452(8) 0.3977(4) 0.0586(13) Uani d . 1 . .
    C C8 0.7464(4) 1.0653(12) 0.4877(5) 0.102(2) Uani d . 1 . .
    H H8A 0.7080 1.0891 0.5004 0.153 Uiso calc R 1 . .
    H H8B 0.7820 1.1220 0.5331 0.153 Uiso calc R 1 . .
    H H8C 0.7532 0.9337 0.4872 0.153 Uiso calc R 1 . .
    C C9 0.6553(2) 0.8752(8) 0.2213(4) 0.0534(12) Uani d . 1 . .
    C C10 0.5887(2) 0.9374(11) 0.1689(4) 0.0745(16) Uani d . 1 . .
    H H10A 0.5601 0.8955 0.1984 0.112 Uiso calc R 1 . .
    H H10B 0.5758 0.8859 0.1096 0.112 Uiso calc R 1 . .
    H H10C 0.5874 1.0705 0.1653 0.112 Uiso calc R 1 . .
    C C11 0.7051(2) 0.5239(7) 0.0609(3) 0.0499(12) Uani d . 1 . .
    C C12 0.6616(3) 0.3661(9) 0.0615(4) 0.0735(17) Uani d . 1 . .
    H H12A 0.6389 0.3273 0.0011 0.110 Uiso calc R 1 . .
    H H12B 0.6316 0.4054 0.0892 0.110 Uiso calc R 1 . .
    H H12C 0.6864 0.2642 0.0948 0.110 Uiso calc R 1 . .
    C C13 0.8985(2) 0.4365(7) 0.1448(3) 0.0495(11) Uani d . 1 . .
    C C14 0.9150(2) 0.3741(8) 0.0673(4) 0.0643(14) Uani d . 1 . .
    H H14A 0.9387 0.2602 0.0819 0.096 Uiso calc R 1 . .
    H H14B 0.9405 0.4672 0.0523 0.096 Uiso calc R 1 . .
    H H14C 0.8765 0.3543 0.0170 0.096 Uiso calc R 1 . .
    C C15 1.00857(19) 0.8254(6) 0.2658(3) 0.0418(10) Uani d . 1 . .
    C C16 1.0796(2) 0.7105(7) 0.4844(3) 0.0495(12) Uani d . 1 . .
loop_
    _atom_site_aniso_label
    _atom_site_aniso_U_11
    _atom_site_aniso_U_22
    _atom_site_aniso_U_33
    _atom_site_aniso_U_12
    _atom_site_aniso_U_13
    _atom_site_aniso_U_23
    O1W 0.265(7) 0.099(4) 0.166(5) 0.007(5) 0.012(5) -0.014(4)
    S1 0.0520(7) 0.0731(9) 0.0629(8) 0.0127(7) 0.0280(6) 0.0215(7)
    S2 0.0840(10) 0.0872(11) 0.0403(7) 0.0242(8) 0.0154(6) 0.0036(7)
    O1 0.0333(14) 0.0484(18) 0.0460(17) -0.0008(13) 0.0109(13) -0.0055(14)
    O2 0.0468(17) 0.053(2) 0.0451(18) 0.0115(15) 0.0115(14) -0.0022(15)
    O3 0.050(2) 0.104(3) 0.088(3) 0.024(2) 0.029(2) 0.003(3)
    O4 0.0344(14) 0.0564(19) 0.0471(17) 0.0005(15) 0.0112(13) -0.0011(16)
    O5 0.062(2) 0.121(4) 0.089(3) -0.011(2) 0.036(2) 0.022(3)
    O6 0.0445(16) 0.0522(19) 0.0344(15) -0.0082(15) 0.0066(13) -0.0036(14)
    O7 0.092(3) 0.079(3) 0.0369(19) -0.017(2) 0.0069(18) -0.0039(19)
    O8 0.0526(17) 0.0488(18) 0.0352(15) 0.0105(16) 0.0118(13) -0.0008(14)
    O9 0.132(4) 0.073(3) 0.081(3) 0.047(3) 0.056(3) 0.023(2)
    N1 0.0352(18) 0.051(2) 0.041(2) 0.0027(17) 0.0117(15) 0.0089(17)
    N2 0.0342(19) 0.069(3) 0.044(2) 0.0034(18) 0.0148(17) 0.008(2)
    N3 0.046(2) 0.052(2) 0.040(2) 0.0041(18) 0.0019(17) -0.0040(18)
    N4 0.079(3) 0.073(3) 0.051(3) -0.007(2) 0.016(2) -0.015(2)
    C1 0.038(2) 0.042(2) 0.039(2) 0.0045(19) 0.0128(18) 0.0030(19)
    C2 0.041(2) 0.047(2) 0.028(2) 0.0074(19) 0.0111(18) 0.0022(18)
    C3 0.036(2) 0.044(2) 0.033(2) -0.001(2) 0.0078(17) 0.0021(19)
    C4 0.031(2) 0.051(3) 0.035(2) 0.0046(19) 0.0101(17) 0.0036(19)
    C5 0.042(2) 0.042(2) 0.041(2) 0.001(2) 0.0108(19) 0.000(2)
    C6 0.049(3) 0.041(3) 0.056(3) -0.004(2) 0.017(2) -0.002(2)
    C7 0.059(3) 0.057(3) 0.065(3) 0.003(3) 0.028(3) -0.008(3)
    C8 0.145(6) 0.096(5) 0.087(5) 0.033(5) 0.068(4) 0.017(4)
    C9 0.044(3) 0.060(3) 0.059(3) -0.012(2) 0.021(2) -0.012(3)
    C10 0.041(3) 0.103(5) 0.080(4) -0.006(3) 0.022(3) -0.016(4)
    C11 0.046(3) 0.052(3) 0.045(3) 0.003(2) 0.007(2) -0.009(2)
    C12 0.068(3) 0.075(4) 0.062(3) -0.022(3) 0.003(3) -0.018(3)
    C13 0.054(3) 0.046(3) 0.047(3) 0.006(2) 0.016(2) 0.006(3)
    C14 0.062(3) 0.067(4) 0.070(3) 0.014(3) 0.031(3) -0.008(3)
    C15 0.037(2) 0.045(3) 0.043(2) 0.007(2) 0.0136(19) -0.005(2)
    C16 0.034(2) 0.066(3) 0.045(3) 0.009(2) 0.010(2) -0.011(2)
_geom_special_details
;
All e.s.d.'s (except the e.s.d. in the dihedral angle between two l.s. planes)
are estimated using the full covariance matrix. The cell e.s.d.'s are taken
into account individually in the estimation of e.s.d.'s in distances, angles
and torsion angles; correlations between e.s.d.'s in cell parameters are only
used when they are defined by crystal symmetry. An approximate (isotropic)
treatment of cell e.s.d.'s is used for estimating e.s.d.'s involving l.s.
planes.
;
loop_
    _geom_bond_atom_site_label_1
    _geom_bond_atom_site_label_2
    _geom_bond_site_symmetry_2
    _geom_bond_distance
    _geom_bond_publ_flag
    O1W H10 . 0.868(10) ?
    O1W H20 . 0.867(8) ?
    S1 C15 . 1.669(5) ?
    S2 C16 . 1.684(5) ?
    O1 C1 . 1.430(5) ?
    O1 C5 . 1.434(5) ?
    O2 C7 . 1.324(6) ?
    O2 C6 . 1.439(6) ?
    O3 C7 . 1.196(6) ?
    O4 C9 . 1.345(6) ?
    O4 C4 . 1.439(5) ?
    O5 C9 . 1.200(6) ?
    O6 C11 . 1.342(5) ?
    O6 C3 . 1.435(5) ?
    O7 C11 . 1.192(6) ?
    O8 C13 . 1.338(6) ?
    O8 C2 . 1.430(5) ?
    O9 C13 . 1.195(6) ?
    N1 C15 . 1.335(5) ?
    N1 C1 . 1.440(5) ?
    N1 H1A . 0.8600 ?
    N2 C15 . 1.349(5) ?
    N2 N3 . 1.382(5) ?
    N2 H2A . 0.8600 ?
    N3 C16 . 1.358(6) ?
    N3 H3A . 0.8600 ?
    N4 C16 . 1.312(7) ?
    N4 H4B . 0.8600 ?
    N4 H4C . 0.8600 ?
    C1 C2 . 1.516(6) ?
    C1 H1B . 0.9800 ?
    C2 C3 . 1.530(5) ?
    C2 H2B . 0.9800 ?
    C3 C4 . 1.501(6) ?
    C3 H3B . 0.9800 ?
    C4 C5 . 1.528(6) ?
    C4 H4A . 0.9800 ?
    C5 C6 . 1.503(6) ?
    C5 H5A . 0.9800 ?
    C6 H6A . 0.9700 ?
    C6 H6B . 0.9700 ?
    C7 C8 . 1.501(9) ?
    C8 H8A . 0.9600 ?
    C8 H8B . 0.9600 ?
    C8 H8C . 0.9600 ?
    C9 C10 . 1.500(7) ?
    C10 H10A . 0.9600 ?
    C10 H10B . 0.9600 ?
    C10 H10C . 0.9600 ?
    C11 C12 . 1.496(8) ?
    C12 H12A . 0.9600 ?
    C12 H12B . 0.9600 ?
    C12 H12C . 0.9600 ?
    C13 C14 . 1.471(7) ?
    C14 H14A . 0.9600 ?
    C14 H14B . 0.9600 ?
    C14 H14C . 0.9600 ?
loop_
    _geom_angle_atom_site_label_1
    _geom_angle_atom_site_label_2
    _geom_angle_atom_site_label_3
    _geom_angle_site_symmetry_1
    _geom_angle_site_symmetry_3
    _geom_angle
    _geom_angle_publ_flag
    H10 O1W H20 . . 104.6(8) ?
    C1 O1 C5 . . 112.1(3) ?
    C7 O2 C6 . . 116.6(4) ?
    C9 O4 C4 . . 117.9(4) ?
    C11 O6 C3 . . 117.9(3) ?
    C13 O8 C2 . . 119.8(3) ?
    C15 N1 C1 . . 125.6(4) ?
    C15 N1 H1A . . 117.2 ?
    C1 N1 H1A . . 117.2 ?
    C15 N2 N3 . . 123.2(4) ?
    C15 N2 H2A . . 118.4 ?
    N3 N2 H2A . . 118.4 ?
    C16 N3 N2 . . 121.9(4) ?
    C16 N3 H3A . . 119.0 ?
    N2 N3 H3A . . 119.0 ?
    C16 N4 H4B . . 120.0 ?
    C16 N4 H4C . . 120.0 ?
    H4B N4 H4C . . 120.0 ?
    O1 C1 N1 . . 106.4(3) ?
    O1 C1 C2 . . 111.5(3) ?
    N1 C1 C2 . . 110.1(4) ?
    O1 C1 H1B . . 109.6 ?
    N1 C1 H1B . . 109.6 ?
    C2 C1 H1B . . 109.6 ?
    O8 C2 C1 . . 107.6(3) ?
    O8 C2 C3 . . 107.9(3) ?
    C1 C2 C3 . . 112.2(3) ?
    O8 C2 H2B . . 109.7 ?
    C1 C2 H2B . . 109.7 ?
    C3 C2 H2B . . 109.7 ?
    O6 C3 C4 . . 108.4(3) ?
    O6 C3 C2 . . 109.1(3) ?
    C4 C3 C2 . . 109.1(3) ?
    O6 C3 H3B . . 110.1 ?
    C4 C3 H3B . . 110.1 ?
    C2 C3 H3B . . 110.1 ?
    O4 C4 C3 . . 108.7(3) ?
    O4 C4 C5 . . 110.3(3) ?
    C3 C4 C5 . . 109.0(3) ?
    O4 C4 H4A . . 109.7 ?
    C3 C4 H4A . . 109.7 ?
    C5 C4 H4A . . 109.7 ?
    O1 C5 C6 . . 108.5(3) ?
    O1 C5 C4 . . 106.8(3) ?
    C6 C5 C4 . . 115.2(4) ?
    O1 C5 H5A . . 108.7 ?
    C6 C5 H5A . . 108.7 ?
    C4 C5 H5A . . 108.7 ?
    O2 C6 C5 . . 110.3(4) ?
    O2 C6 H6A . . 109.6 ?
    C5 C6 H6A . . 109.6 ?
    O2 C6 H6B . . 109.6 ?
    C5 C6 H6B . . 109.6 ?
    H6A C6 H6B . . 108.1 ?
    O3 C7 O2 . . 123.8(5) ?
    O3 C7 C8 . . 124.9(5) ?
    O2 C7 C8 . . 111.3(5) ?
    C7 C8 H8A . . 109.5 ?
    C7 C8 H8B . . 109.5 ?
    H8A C8 H8B . . 109.5 ?
    C7 C8 H8C . . 109.5 ?
    H8A C8 H8C . . 109.5 ?
    H8B C8 H8C . . 109.5 ?
    O5 C9 O4 . . 123.2(5) ?
    O5 C9 C10 . . 125.6(5) ?
    O4 C9 C10 . . 111.2(5) ?
    C9 C10 H10A . . 109.5 ?
    C9 C10 H10B . . 109.5 ?
    H10A C10 H10B . . 109.5 ?
    C9 C10 H10C . . 109.5 ?
    H10A C10 H10C . . 109.5 ?
    H10B C10 H10C . . 109.5 ?
    O7 C11 O6 . . 124.5(4) ?
    O7 C11 C12 . . 124.8(5) ?
    O6 C11 C12 . . 110.7(4) ?
    C11 C12 H12A . . 109.5 ?
    C11 C12 H12B . . 109.5 ?
    H12A C12 H12B . . 109.5 ?
    C11 C12 H12C . . 109.5 ?
    H12A C12 H12C . . 109.5 ?
    H12B C12 H12C . . 109.5 ?
    O9 C13 O8 . . 122.9(4) ?
    O9 C13 C14 . . 125.8(5) ?
    O8 C13 C14 . . 111.4(4) ?
    C13 C14 H14A . . 109.5 ?
    C13 C14 H14B . . 109.5 ?
    H14A C14 H14B . . 109.5 ?
    C13 C14 H14C . . 109.5 ?
    H14A C14 H14C . . 109.5 ?
    H14B C14 H14C . . 109.5 ?
    N1 C15 N2 . . 114.9(4) ?
    N1 C15 S1 . . 125.8(3) ?
    N2 C15 S1 . . 119.3(3) ?
    N4 C16 N3 . . 117.6(5) ?
    N4 C16 S2 . . 124.1(4) ?
    N3 C16 S2 . . 118.2(4) ?
loop_
    _geom_torsion_atom_site_label_1
    _geom_torsion_atom_site_label_2
    _geom_torsion_atom_site_label_3
    _geom_torsion_atom_site_label_4
    _geom_torsion_site_symmetry_1
    _geom_torsion_site_symmetry_2
    _geom_torsion_site_symmetry_3
    _geom_torsion_site_symmetry_4
    _geom_torsion
    _geom_torsion_publ_flag
    C15 N2 N3 C16 . . . . -107.9(5) ?
    C5 O1 C1 N1 . . . . -178.7(3) ?
    C5 O1 C1 C2 . . . . -58.6(4) ?
    C15 N1 C1 O1 . . . . -116.8(4) ?
    C15 N1 C1 C2 . . . . 122.3(5) ?
    C13 O8 C2 C1 . . . . 103.9(4) ?
    C13 O8 C2 C3 . . . . -134.9(4) ?
    O1 C1 C2 O8 . . . . 168.0(3) ?
    N1 C1 C2 O8 . . . . -74.2(4) ?
    O1 C1 C2 C3 . . . . 49.5(4) ?
    N1 C1 C2 C3 . . . . 167.3(3) ?
    C11 O6 C3 C4 . . . . 129.2(4) ?
    C11 O6 C3 C2 . . . . -112.1(4) ?
    O8 C2 C3 O6 . . . . 73.5(4) ?
    C1 C2 C3 O6 . . . . -168.1(3) ?
    O8 C2 C3 C4 . . . . -168.2(3) ?
    C1 C2 C3 C4 . . . . -49.9(4) ?
    C9 O4 C4 C3 . . . . 115.1(4) ?
    C9 O4 C4 C5 . . . . -125.6(4) ?
    O6 C3 C4 O4 . . . . -63.5(4) ?
    C2 C3 C4 O4 . . . . 177.8(3) ?
    O6 C3 C4 C5 . . . . 176.4(3) ?
    C2 C3 C4 C5 . . . . 57.7(4) ?
    C1 O1 C5 C6 . . . . -169.4(3) ?
    C1 O1 C5 C4 . . . . 65.9(4) ?
    O4 C4 C5 O1 . . . . 175.5(3) ?
    C3 C4 C5 O1 . . . . -65.3(4) ?
    O4 C4 C5 C6 . . . . 54.9(5) ?
    C3 C4 C5 C6 . . . . 174.1(4) ?
    C7 O2 C6 C5 . . . . -125.6(4) ?
    O1 C5 C6 O2 . . . . -64.5(4) ?
    C4 C5 C6 O2 . . . . 55.1(5) ?
    C6 O2 C7 O3 . . . . 0.8(7) ?
    C6 O2 C7 C8 . . . . -178.4(5) ?
    C4 O4 C9 O5 . . . . 2.9(7) ?
    C4 O4 C9 C10 . . . . -176.6(4) ?
    C3 O6 C11 O7 . . . . 7.1(7) ?
    C3 O6 C11 C12 . . . . -173.9(4) ?
    C2 O8 C13 O9 . . . . 3.6(7) ?
    C2 O8 C13 C14 . . . . -175.8(4) ?
    C1 N1 C15 N2 . . . . 176.3(4) ?
    C1 N1 C15 S1 . . . . -5.0(7) ?
    N3 N2 C15 N1 . . . . 8.6(6) ?
    N3 N2 C15 S1 . . . . -170.2(3) ?
    N2 N3 C16 N4 . . . . 12.4(7) ?
    N2 N3 C16 S2 . . . . -166.9(3) ?
loop_
    _geom_hbond_atom_site_label_D
    _geom_hbond_atom_site_label_H
    _geom_hbond_atom_site_label_A
    _geom_hbond_site_symmetry_A
    _geom_hbond_distance_DH
    _geom_hbond_distance_HA
    _geom_hbond_distance_DA
    _geom_hbond_angle_DHA
    O1W H10 O5 3_445 0.868(10) 2.637(4) 3.382(11) 144.5(5)
    O1W H20 O9 1_455 0.867(8) 2.563(4) 3.181(9) 129.1(5)
    N1 H1A S2 2_756 0.86 2.62 3.400(4) 151
    N2 H2A O3 3_545 0.86 2.09 2.856(5) 147
    N3 H3A O1W 1_655 0.86 2.13 2.973(9) 167
    N4 H4B O1W 1_665 0.86 2.43 3.244(9) 159
    N4 H4C O1 2_756 0.86 2.49 3.323(5) 164
