# Supplementary material for: 1-(2,3,4,6-Tetra-O-acetyl-β-d-gluco­pyranos­yl)-3-thio­ureidothio­urea monohydrate
Source: Acta Crystallogr Sect E Struct Rep Online. 2009 Jan 8;65(Pt 2):o242. doi: 10.1107/S1600536808043833 (PMC2968307; doi:10.1107/S1600536808043833)
Supplement: Supplementary file 2 [file e-65-0o242-Isup2.hkl]

# 
# h,k,l, Fc-squared, Fo-squared, sigma(Fo-squared) and status flag 
# 
data_I
_shelx_title ' A in C2' 
_shelx_refln_list_code          4 
_shelx_F_calc_maximum      210.12 
_exptl_crystal_F_000      1048.00 
_reflns_d_resolution_high  0.8409 
 
loop_ 
 _symmetry_equiv_pos_as_xyz 
 'x, y, z' 
 '-x, y, -z' 
 'x+1/2, y+1/2, z' 
 '-x+1/2, y+1/2, -z' 
 
_cell_length_a    22.2858 
_cell_length_b     7.2005 
_cell_length_c    15.8772 
_cell_angle_alpha  90.000 
_cell_angle_beta  110.119 
_cell_angle_gamma  90.000 
 
_shelx_F_squared_multiplier     1.000 
 
loop_ 
 _refln_index_h 
 _refln_index_k 
 _refln_index_l 
 _refln_F_squared_calc 
 _refln_F_squared_meas 
 _refln_F_squared_sigma 
 _refln_observed_status 
   0  -8   0       46.64       55.17     26.45 o 
   2  -8   0       44.81       47.94     20.36 o 
   4  -8   0       33.33       35.33     18.32 o 
   6  -8   0       42.35       71.50     23.25 o 
   8  -8   0      182.40      235.29     35.49 o 
   1  -7   0      100.82      148.87     26.74 o 
   3  -7   0      465.83      433.96     37.42 o 
   5  -7   0      102.94       98.20     19.20 o 
   7  -7   0       55.86       78.28     17.51 o 
   9  -7   0       23.32       36.62     13.93 o 
  11  -7   0       40.55       72.08     17.42 o 
  13  -7   0      105.48      110.97     26.81 o 
   0  -6   0      872.54      803.29     40.27 o 
   2  -6   0      178.88      150.51     19.52 o 
   4  -6   0      287.48      245.10     23.54 o 
   6  -6   0      316.39      298.30     25.82 o 
   8  -6   0       97.13       94.94     14.35 o 
  10  -6   0       94.59      118.87     16.11 o 
  12  -6   0      308.98      357.50     29.63 o 
  14  -6   0       16.15       13.38     11.73 o 
  16  -6   0      122.74      128.00     27.81 o 
   1  -5   0      469.44      413.44     21.29 o 
   3  -5   0      139.55      127.50     12.71 o 
   5  -5   0      482.40      396.75     19.44 o 
   7  -5   0      102.24       98.30     12.95 o 
   9  -5   0       97.35      119.93     14.77 o 
  11  -5   0      102.71      110.96     14.69 o 
  13  -5   0      442.04      361.28     26.70 o 
  15  -5   0      137.53      147.23     27.50 o 
  17  -5   0      162.62      178.49     31.13 o 
  19  -5   0       12.55       23.32     17.42 o 
   0  -4   0     1413.81     1181.11     38.24 o 
   2  -4   0     1383.14     1440.68     29.63 o 
   4  -4   0      100.35      123.39     11.51 o 
   6  -4   0      932.80      871.52     25.94 o 
   8  -4   0      736.84      751.21     25.52 o 
  10  -4   0      106.22      148.76     14.38 o 
  12  -4   0      438.98      347.10     19.49 o 
  14  -4   0      349.89      333.10     25.01 o 
  16  -4   0       60.53       68.63     20.70 o 
  18  -4   0       96.30      117.61     25.64 o 
  20  -4   0       87.43       85.77     22.90 o 
  22  -4   0       74.98       86.97     24.90 o 
   1  -3   0      772.73      821.81     19.43 o 
   3  -3   0     3871.69     4260.95    114.57 o 
   5  -3   0     2946.58     3074.33     56.91 o 
   7  -3   0    11629.23    12556.55    207.06 o 
   9  -3   0      790.87      841.99     24.10 o 
  11  -3   0      217.34      205.84     14.11 o 
  13  -3   0      196.09      212.04     19.04 o 
  15  -3   0      326.38      325.21     32.78 o 
  17  -3   0      158.55      115.32     23.23 o 
  19  -3   0      242.73      221.66     31.75 o 
  21  -3   0       50.84       63.59     21.00 o 
  23  -3   0       43.03       44.89     23.96 o 
   0  -2   0     1754.59     1483.02     38.92 o 
   2  -2   0    18649.71    19384.92    100.05 o 
   4  -2   0     3444.85     3874.61    117.33 o 
   6  -2   0     1466.78     1498.00     25.99 o 
   8  -2   0     4429.14     4214.35     70.70 o 
  10  -2   0     3393.23     3224.23     55.40 o 
  12  -2   0     2410.07     2330.31     78.08 o 
  14  -2   0      192.40      172.34     23.44 o 
  16  -2   0       23.46       27.48     13.82 o 
  18  -2   0      767.79      691.78     44.08 o 
  20  -2   0       10.67       23.46     14.69 o 
  22  -2   0       12.21       28.36     30.20 o 
  24  -2   0        0.18       11.70     13.74 o 
   1  -1   0    10837.98    10232.01    117.55 o 
   3  -1   0     3072.41     3085.99     46.05 o 
   5  -1   0    32345.00    36559.62    734.09 o 
   7  -1   0     1601.63     1561.12     30.04 o 
   9  -1   0     4481.63     4870.82    111.08 o 
  11  -1   0     1866.60     2123.32     95.25 o 
  13  -1   0      611.08      626.03     33.44 o 
  15  -1   0      496.80      429.08     30.87 o 
  17  -1   0      798.44      775.00     43.36 o 
  19  -1   0       11.46       12.05     11.92 o 
  21  -1   0      208.31      212.02     30.91 o 
  23  -1   0       40.16       72.38     20.40 o 
   2   0   0     3975.10     3394.20     43.13 o 
   4   0   0       77.28       98.62      4.66 o 
   6   0   0    12099.43    12053.30    290.51 o 
   8   0   0     1293.46     1235.10     19.04 o 
  10   0   0     5204.13     6538.54     86.75 o 
  12   0   0      729.01      741.39     33.01 o 
  14   0   0     1108.24     1118.34     44.19 o 
  16   0   0        3.06        3.49      9.48 o 
  18   0   0      361.07      375.59     30.99 o 
  20   0   0      497.84      554.49     42.45 o 
  22   0   0        6.70       30.01     15.14 o 
  24   0   0        3.88       24.37     19.12 o 
   1   1   0    10793.24    11095.43    125.17 o 
   3   1   0     2998.31     3082.68     30.04 o 
   5   1   0    32461.69    37521.73    242.72 o 
   7   1   0     1562.14     1537.44     32.61 o 
   9   1   0     4527.00     4814.90     66.08 o 
  11   1   0     1831.45     1991.41     48.16 o 
  13   1   0      602.32      609.50     30.22 o 
  15   1   0      490.89      446.04     29.08 o 
  17   1   0      784.85      833.73     69.24 o 
  19   1   0       11.14       11.89     10.65 o 
  21   1   0      211.15      294.10     32.49 o 
  23   1   0       38.81       61.83     29.90 o 
   2   2   0    18423.11    21302.44    478.79 o 
   4   2   0     3409.95     4107.24     58.29 o 
   6   2   0     1438.84     1560.41     28.97 o 
   8   2   0     4459.55     4435.12    104.37 o 
  10   2   0     3363.21     3350.10     56.02 o 
  12   2   0     2364.81     2375.66     68.73 o 
  14   2   0      195.24      193.25     19.67 o 
  16   2   0       20.37       29.33     14.07 o 
  18   2   0      767.12      765.35     59.38 o 
  20   2   0       10.06       46.16     25.19 o 
  22   2   0       11.64       24.51     25.61 o 
   3   3   0     3811.74     4593.09     52.24 o 
   5   3   0     3000.16     3358.99     62.16 o 
   7   3   0    11561.55    13111.67    130.56 o 
   9   3   0      754.76      865.42     36.89 o 
  11   3   0      210.32      204.50     16.41 o 
  13   3   0      202.01      214.29     27.97 o 
  15   3   0      325.52      331.63     36.30 o 
   2   4   0     1395.07     1655.89     38.33 o 
   4   4   0      119.05      179.59     18.70 o 
   6   4   0      968.11      985.87     39.00 o 
   3   5   0      144.59      152.82     15.90 o 
  -8  -8   1       30.69       54.94     20.26 o 
  -6  -8   1       50.93       56.75     19.86 o 
  -4  -8   1       21.98       71.59     21.65 o 
  -2  -8   1       44.13       61.70     20.63 o 
   0  -8   1       27.99       54.72     19.65 o 
   2  -8   1       61.52       72.76     22.75 o 
   4  -8   1       10.21       37.02     17.57 o 
   6  -8   1      147.93      197.35     33.99 o 
   8  -8   1       27.24       61.01     27.88 o 
 -13  -7   1       67.41       86.32     23.96 o 
 -11  -7   1       86.99      105.51     20.26 o 
  -9  -7   1      379.64      414.59     33.46 o 
  -7  -7   1      126.54      142.54     22.01 o 
  -5  -7   1       27.71       72.76     17.18 o 
  -3  -7   1       50.81       48.60     18.40 o 
  -1  -7   1       89.97       89.43     21.91 o 
   1  -7   1       80.67       95.61     22.44 o 
   3  -7   1      133.25      136.24     27.18 o 
   5  -7   1       29.04       51.23     18.76 o 
   7  -7   1      127.29      142.73     22.32 o 
   9  -7   1       89.05      118.13     20.73 o 
  11  -7   1       79.00      102.92     23.99 o 
  13  -7   1       32.96       63.25     21.78 o 
 -18  -6   1        0.51       17.05     26.83 o 
 -16  -6   1       80.20       97.75     24.85 o 
 -14  -6   1      116.82      141.78     22.12 o 
 -12  -6   1      198.23      221.86     21.00 o 
 -10  -6   1       50.31       55.90     12.50 o 
  -8  -6   1      132.50      125.48     16.11 o 
  -6  -6   1       90.63       85.35     16.45 o 
  -4  -6   1       65.54       69.25     15.44 o 
  -2  -6   1      332.77      341.75     25.91 o 
   0  -6   1      102.48       93.94     21.11 o 
   2  -6   1      210.12      246.21     23.06 o 
   4  -6   1      244.01      205.92     22.26 o 
   6  -6   1      324.17      331.30     26.54 o 
   8  -6   1      193.99      158.92     20.76 o 
  10  -6   1      233.49      249.72     21.13 o 
  12  -6   1       43.00       42.20     13.84 o 
  14  -6   1      239.31      274.71     35.91 o 
  16  -6   1       41.71       77.31     23.40 o 
 -19  -5   1       77.60       88.13     25.60 o 
 -17  -5   1      280.93      277.89     36.46 o 
 -15  -5   1      219.76      211.08     23.94 o 
 -13  -5   1      289.01      286.97     25.53 o 
 -11  -5   1       42.59       60.63     12.38 o 
  -9  -5   1      190.14      182.71     16.90 o 
  -7  -5   1      804.80      747.82     27.37 o 
  -5  -5   1      165.77      219.20     16.24 o 
  -3  -5   1      931.16      957.83     34.86 o 
  -1  -5   1      487.56      440.63     19.47 o 
   1  -5   1      321.60      283.29     20.02 o 
   3  -5   1      716.33      682.05     36.38 o 
   5  -5   1      339.07      367.87     52.08 o 
   7  -5   1      192.44      206.95     16.94 o 
   9  -5   1      247.51      214.99     18.02 o 
  11  -5   1      306.81      303.51     20.52 o 
  13  -5   1       26.78       57.38     13.82 o 
  15  -5   1       15.12       17.37     15.40 o 
  17  -5   1       57.62       59.62     21.10 o 
  19  -5   1       85.94       89.67     25.49 o 
 -22  -4   1      123.55      124.28     26.53 o 
 -20  -4   1        9.20       32.97     14.95 o 
 -18  -4   1       38.94       50.59     17.26 o 
 -16  -4   1        1.14        8.81     12.18 o 
 -14  -4   1      122.73      125.52     18.02 o 
 -12  -4   1     1533.10     1449.03     37.08 o 
 -10  -4   1      385.01      353.07     18.50 o 
  -8  -4   1      355.95      370.60     18.35 o 
  -6  -4   1      582.04      493.38     19.87 o 
  -4  -4   1     1229.12     1171.31     34.42 o 
  -2  -4   1     1973.29     1827.52     74.76 o 
   0  -4   1      773.14      798.35     37.56 o 
   2  -4   1      913.57      958.62     32.55 o 
   4  -4   1      732.32      732.20     33.46 o 
   6  -4   1      413.71      423.76     18.69 o 
   8  -4   1      402.47      400.15     19.06 o 
  10  -4   1      387.04      341.88     18.80 o 
  12  -4   1      559.85      493.79     27.46 o 
  14  -4   1       46.36       53.69     17.01 o 
  16  -4   1      363.04      314.66     35.79 o 
  18  -4   1       35.15       25.05     15.96 o 
  20  -4   1      107.75      131.02     28.22 o 
 -23  -3   1       10.40       38.48     27.12 o 
 -21  -3   1      111.32      114.73     24.74 o 
 -19  -3   1      297.55      311.82     35.49 o 
 -17  -3   1      859.63      738.04     50.41 o 
 -15  -3   1     1385.91     1235.82     54.62 o 
 -13  -3   1      219.92      216.78     14.89 o 
 -11  -3   1      101.54      133.14     12.41 o 
  -9  -3   1      503.46      612.25     20.95 o 
  -7  -3   1    10448.48    10316.41    244.04 o 
  -5  -3   1     4447.18     4478.40     79.59 o 
  -3  -3   1     1998.51     1654.71     42.23 o 
  -1  -3   1     5557.67     6370.51    158.05 o 
   1  -3   1       68.12       62.17      6.87 o 
   3  -3   1      920.69     1073.18     32.26 o 
   5  -3   1     1479.19     1480.59     32.67 o 
   7  -3   1      527.80      444.06     17.36 o 
   9  -3   1     1307.18     1231.38     39.71 o 
  11  -3   1      579.79      600.42     21.26 o 
  13  -3   1      383.56      357.77     21.77 o 
  15  -3   1       75.99       71.30     25.02 o 
  17  -3   1      200.27      168.51     27.06 o 
  19  -3   1      255.93      262.45     34.48 o 
  21  -3   1      101.08      129.52     27.51 o 
 -24  -2   1       37.72       57.25     24.98 o 
 -22  -2   1       24.85       50.23     20.05 o 
 -20  -2   1      721.13      602.30     42.70 o 
 -18  -2   1      368.62      362.84     35.02 o 
 -16  -2   1     1970.15     1893.28     70.46 o 
 -14  -2   1     1183.22     1066.27     33.15 o 
 -12  -2   1     2465.92     2363.52    157.80 o 
 -10  -2   1     2382.18     2415.93     35.76 o 
  -8  -2   1     2951.82     3114.21     83.99 o 
  -6  -2   1     3564.30     4057.66     91.33 o 
  -4  -2   1     8028.73     8346.13    153.41 o 
  -2  -2   1     4388.96     4767.95     37.59 o 
   0  -2   1    14044.20    16168.96    369.14 o 
   2  -2   1     3085.01     3685.99     59.16 o 
   4  -2   1     7990.21     8811.65    107.20 o 
   6  -2   1     2153.61     2388.36     32.17 o 
   8  -2   1     3813.48     3845.87     42.29 o 
  10  -2   1     1304.28     1285.69     30.66 o 
  12  -2   1      134.03      125.55     13.48 o 
  14  -2   1      260.65      264.27     27.96 o 
  16  -2   1     2145.94     1987.71     95.39 o 
  18  -2   1      134.74      132.91     24.92 o 
  20  -2   1       94.22      101.49     23.42 o 
  22  -2   1      148.60      210.27     32.83 o 
 -25  -1   1       30.74       64.24     20.90 o 
 -23  -1   1       43.11       61.75     19.87 o 
 -21  -1   1      117.08       89.82     21.10 o 
 -19  -1   1      617.08      496.88     36.61 o 
 -17  -1   1     1322.90     1290.91     53.91 o 
 -15  -1   1      397.19      374.31     30.79 o 
 -13  -1   1     3126.94     3073.62    105.23 o 
 -11  -1   1        0.64       22.12      6.45 o 
  -9  -1   1     7378.01     8011.41    212.52 o 
  -7  -1   1    11718.12    15156.72    409.72 o 
  -5  -1   1    19017.29    21032.22    751.49 o 
  -3  -1   1     4580.72     4377.86    131.83 o 
  -1  -1   1    12343.60    11368.08    138.77 o 
   1  -1   1     6726.15     7090.54     93.82 o 
   3  -1   1     2331.15     2460.73     37.14 o 
   5  -1   1     1426.26     1445.66     24.50 o 
   7  -1   1     5270.52     5475.66     72.92 o 
   9  -1   1     3616.06     4010.77     54.49 o 
  11  -1   1     2523.47     2471.10     37.40 o 
  13  -1   1      707.97      631.49     34.68 o 
  15  -1   1     2131.89     2120.39     99.69 o 
  17  -1   1      627.75      646.59     46.71 o 
  19  -1   1      114.09      123.53     23.79 o 
  21  -1   1      434.05      401.57     53.83 o 
  23  -1   1      227.95      254.22     35.72 o 
 -24   0   1       17.56       31.13     16.63 o 
 -22   0   1      256.13      228.26     30.52 o 
 -20   0   1      477.22      507.05     36.58 o 
 -18   0   1     1498.55     1458.83     56.77 o 
 -16   0   1      112.09      112.07     19.16 o 
 -14   0   1     1532.35     1590.04     50.69 o 
 -12   0   1        5.19        5.16      4.58 o 
 -10   0   1     2256.41     3190.32     97.44 o 
  -8   0   1    20119.20    19750.80    527.66 o 
  -6   0   1    44148.35    44901.10    772.59 o 
  -4   0   1       10.79        1.03      3.29 o 
  -2   0   1    16052.42    18834.01    146.57 o 
   0   0   1      704.85        1.35      1.35 o 
   2   0   1       25.17       47.01      4.88 o 
   4   0   1       15.21        7.56      5.52 o 
   6   0   1        4.97        7.62      6.36 o 
   8   0   1      508.22      517.76     34.66 o 
  10   0   1     2437.95     2515.01     63.64 o 
  12   0   1     1314.54     1316.67     69.32 o 
  14   0   1      220.84      279.26     24.97 o 
  16   0   1      485.65      442.42     31.97 o 
  18   0   1      689.83      685.84     41.53 o 
  20   0   1      352.89      389.56     35.04 o 
  22   0   1      287.40      301.88     36.05 o 
  24   0   1        3.17       18.05     19.88 o 
 -25   1   1       31.16       17.35     25.10 o 
 -23   1   1       41.17       22.41     22.91 o 
 -21   1   1      112.54      108.83     33.27 o 
 -19   1   1      613.76      586.49     36.54 o 
 -17   1   1     1320.94     1277.81     49.08 o 
 -15   1   1      403.88      407.90     30.41 o 
 -13   1   1     3162.60     3116.65     71.73 o 
 -11   1   1        3.62       26.07      8.59 o 
  -9   1   1     7494.89     7939.42     79.80 o 
  -7   1   1    11684.18    15246.67     95.62 o 
  -5   1   1    19092.97    22449.37    186.20 o 
  -3   1   1     4635.11     4674.89     51.47 o 
   1   1   1     6760.31     7367.60     74.55 o 
   3   1   1     2300.96     2411.21     77.62 o 
   5   1   1     1480.88     1627.15     31.74 o 
   7   1   1     5303.17     5720.07     68.15 o 
   9   1   1     3590.50     4013.95     64.51 o 
  11   1   1     2538.64     2437.68     56.01 o 
  13   1   1      709.99      644.32     32.48 o 
  15   1   1     2111.23     2037.50     82.42 o 
  17   1   1      604.03      640.58     38.13 o 
  19   1   1      117.33      136.27     23.41 o 
  21   1   1      431.35      456.59     36.70 o 
  23   1   1      231.02      256.58     50.29 o 
 -20   2   1      718.38      686.93     59.72 o 
 -18   2   1      370.70      381.66     42.71 o 
 -16   2   1     1933.01     1744.64     81.54 o 
 -14   2   1     1207.38     1086.29     48.39 o 
 -12   2   1     2440.37     2619.78     52.31 o 
 -10   2   1     2442.70     2563.42     45.27 o 
  -8   2   1     2873.68     3181.96     42.82 o 
  -6   2   1     3588.79     4310.79     40.75 o 
  -4   2   1     8147.03     9087.40     79.85 o 
   2   2   1     3107.93     3949.98     64.86 o 
   4   2   1     7869.39     8716.43    100.83 o 
   6   2   1     2192.04     2537.97     59.22 o 
   8   2   1     3776.52     3984.53    102.60 o 
  10   2   1     1319.29     1375.34     70.17 o 
  12   2   1      138.66      110.70     15.52 o 
  14   2   1      269.45      290.19     23.17 o 
  16   2   1     2135.99     2114.36     62.79 o 
  18   2   1      137.67      165.50     23.15 o 
  20   2   1       88.62       90.30     31.76 o 
  22   2   1      147.98      201.66     44.64 o 
 -13   3   1      217.92      201.32     26.03 o 
 -11   3   1      104.16      142.68     12.90 o 
  -9   3   1      523.76      680.95     32.14 o 
  -7   3   1    10452.64    11276.81    103.61 o 
  -5   3   1     4524.10     4955.73     64.78 o 
  -3   3   1     1961.78     1954.92     41.78 o 
   1   3   1       67.14       58.32      8.78 o 
   3   3   1      949.61     1230.32     42.71 o 
   5   3   1     1437.03     1494.90     47.34 o 
   7   3   1      534.80      461.85     28.64 o 
   9   3   1     1289.44     1376.04     51.72 o 
  11   3   1      579.33      663.68     39.84 o 
  13   3   1      382.82      386.39     24.77 o 
  15   3   1       79.35       86.26     24.60 o 
  -6   4   1      576.49      548.45     25.86 o 
  -4   4   1     1245.04     1388.17     35.34 o 
   2   4   1      907.01     1030.60     32.33 o 
   4   4   1      725.22      756.93     38.24 o 
   6   4   1      422.13      472.30     30.91 o 
   8   4   1      405.04      455.37     31.33 o 
  -3   5   1      929.90     1139.31     34.24 o 
   1   5   1      322.22      315.83     21.98 o 
   3   5   1      717.45      772.76     44.05 o 
   0   6   1       96.53      135.90     18.99 o 
  -8  -8   2       70.23       82.98     19.37 o 
  -6  -8   2       43.05       75.62     22.39 o 
  -4  -8   2       17.81       20.55     17.77 o 
  -2  -8   2       16.53       54.48     20.38 o 
   0  -8   2       44.65       77.18     22.67 o 
   2  -8   2       27.19       65.00     21.23 o 
   4  -8   2       74.95      123.64     27.93 o 
   6  -8   2      230.50      337.97     41.40 o 
 -15  -7   2        8.72        5.13     12.37 o 
 -13  -7   2       22.93       27.88     18.24 o 
 -11  -7   2       54.88       62.95     17.18 o 
  -9  -7   2      259.36      261.82     28.08 o 
  -7  -7   2      461.20      452.29     33.09 o 
  -5  -7   2       15.28       19.41     11.64 o 
  -3  -7   2      132.33      125.17     26.86 o 
  -1  -7   2       63.02       77.91     21.23 o 
   1  -7   2      240.99      246.24     33.44 o 
   3  -7   2       28.89       36.76     17.13 o 
   5  -7   2        0.82        5.47     14.11 o 
   7  -7   2      127.59      131.81     21.68 o 
   9  -7   2       74.42       83.85     17.65 o 
  11  -7   2       38.26       61.40     21.47 o 
  13  -7   2       43.10       60.23     31.92 o 
 -18  -6   2       39.47       47.52     20.97 o 
 -16  -6   2      101.77      152.22     30.24 o 
 -14  -6   2       82.52       97.60     19.34 o 
 -12  -6   2       43.29       57.22     12.71 o 
 -10  -6   2       48.70       55.56     12.71 o 
  -8  -6   2       57.63       73.79     12.79 o 
  -6  -6   2      169.16      145.96     16.18 o 
  -4  -6   2       52.10       51.08     13.41 o 
  -2  -6   2      526.10      475.63     28.18 o 
   0  -6   2      235.65      220.81     28.93 o 
   2  -6   2      301.64      322.98     24.98 o 
   4  -6   2      269.32      257.22     23.71 o 
   6  -6   2       87.07       81.17     16.01 o 
   8  -6   2      100.29      112.55     18.65 o 
  10  -6   2      115.82      126.01     16.94 o 
  12  -6   2       84.50      101.52     19.17 o 
  14  -6   2      121.40      114.57     26.33 o 
  16  -6   2       21.12       22.71     17.26 o 
 -19  -5   2       39.01       64.67     21.33 o 
 -17  -5   2        4.43       21.20     16.31 o 
 -15  -5   2      371.05      375.25     28.91 o 
 -13  -5   2       77.13      106.36     14.84 o 
 -11  -5   2      654.24      604.98     31.19 o 
  -9  -5   2      444.72      410.39     21.89 o 
  -7  -5   2      855.68      782.76     37.68 o 
  -5  -5   2       68.49       50.11     12.53 o 
  -3  -5   2      281.57      307.01     21.17 o 
  -1  -5   2      542.13      499.00     24.11 o 
   1  -5   2      359.66      328.32     21.40 o 
   3  -5   2     1094.11     1056.09     48.50 o 
   5  -5   2      372.62      351.46     18.86 o 
   7  -5   2       76.83       86.96     12.83 o 
   9  -5   2      162.84      189.54     17.28 o 
  11  -5   2       70.97       69.96     14.86 o 
  13  -5   2      235.11      217.48     30.58 o 
  15  -5   2      110.83      114.52     25.99 o 
  17  -5   2      163.51      157.64     30.59 o 
  19  -5   2       49.86       74.43     24.05 o 
 -22  -4   2       42.72       89.42     22.28 o 
 -20  -4   2       34.02       60.51     19.12 o 
 -18  -4   2      359.36      370.58     38.41 o 
 -16  -4   2     1007.62      918.25     75.73 o 
 -14  -4   2      305.61      303.86     24.01 o 
 -12  -4   2      710.59      689.98     26.41 o 
 -10  -4   2       72.75       64.07     10.69 o 
  -8  -4   2      378.30      445.44     20.13 o 
  -6  -4   2     1634.19     1522.95     40.67 o 
  -4  -4   2      870.50      845.15     29.77 o 
  -2  -4   2      229.63      222.93     13.18 o 
   0  -4   2      997.54      780.73     20.43 o 
   2  -4   2      561.65      614.17     28.76 o 
   4  -4   2      697.77      654.14     23.10 o 
   6  -4   2      551.59      529.97     21.07 o 
   8  -4   2     1397.59     1237.04     32.35 o 
  10  -4   2      906.37      852.78     28.03 o 
  12  -4   2      235.37      233.36     21.52 o 
  14  -4   2        8.46       -1.02     11.15 o 
  16  -4   2      144.58      137.92     27.42 o 
  18  -4   2       32.67       52.75     20.22 o 
  20  -4   2      179.22      211.16     34.22 o 
 -23  -3   2       22.96       51.93     19.42 o 
 -21  -3   2      429.63      408.57     41.13 o 
 -19  -3   2      654.34      572.52     41.75 o 
 -17  -3   2      190.32      205.01     28.55 o 
 -15  -3   2      177.29      141.74     17.60 o 
 -13  -3   2      451.09      433.03     19.48 o 
 -11  -3   2      711.31      683.88     23.17 o 
  -9  -3   2     4746.14     4491.27    140.43 o 
  -7  -3   2     2783.24     2782.40     84.30 o 
  -5  -3   2     1563.13     1470.80     34.66 o 
  -3  -3   2     2058.36     2083.95     63.00 o 
  -1  -3   2     3284.84     3864.78     91.62 o 
   1  -3   2     2816.06     2909.41     66.55 o 
   3  -3   2     5485.18     5969.29    125.63 o 
   5  -3   2      949.43      948.03     23.79 o 
   7  -3   2     1174.94     1261.50     28.47 o 
   9  -3   2       93.65       87.09     10.40 o 
  11  -3   2      547.06      487.23     24.30 o 
  13  -3   2      620.91      579.66     38.08 o 
  15  -3   2      555.62      472.11     36.43 o 
  17  -3   2       56.97       69.43     19.50 o 
  19  -3   2       34.85       60.81     19.80 o 
  21  -3   2       34.12       53.74     17.99 o 
 -24  -2   2       33.42       64.98     21.44 o 
 -22  -2   2      151.61      178.47     30.02 o 
 -20  -2   2      223.50      234.00     30.84 o 
 -18  -2   2      977.54      852.14     46.88 o 
 -16  -2   2      195.36      205.95     25.92 o 
 -14  -2   2      156.94      197.02     17.16 o 
 -12  -2   2      554.33      663.71     41.96 o 
 -10  -2   2      431.10      477.91     18.44 o 
  -8  -2   2     6766.22     7383.44    210.81 o 
  -6  -2   2     1533.89     1243.43     53.38 o 
  -4  -2   2     2892.83     2877.71     53.14 o 
  -2  -2   2     5354.39     4873.45     69.67 o 
   0  -2   2    21968.07    24924.01    515.60 o 
   2  -2   2    12049.45    13727.70    162.42 o 
   4  -2   2      431.49      414.77     13.67 o 
   6  -2   2     5932.31     5949.45     97.69 o 
   8  -2   2     8199.76     9086.91    108.79 o 
  10  -2   2      595.91      532.32     25.24 o 
  12  -2   2       30.31       30.85     12.44 o 
  14  -2   2      428.92      380.17     30.97 o 
  16  -2   2     1208.98     1119.74     53.93 o 
  18  -2   2      395.07      397.51     36.87 o 
  20  -2   2      105.70      115.24     25.04 o 
  22  -2   2       56.99       74.46     21.95 o 
 -25  -1   2      210.36      257.23     35.74 o 
 -23  -1   2       37.78       60.67     25.40 o 
 -21  -1   2      254.70      198.12     28.55 o 
 -19  -1   2     1014.22     1027.45     50.46 o 
 -17  -1   2      753.24      638.97     38.09 o 
 -15  -1   2      137.38      148.73     20.84 o 
 -13  -1   2     3419.12     3556.88    103.80 o 
 -11  -1   2     2556.59     2533.36     96.78 o 
  -9  -1   2      880.33      945.82     29.91 o 
  -7  -1   2      600.23      677.24     50.96 o 
  -5  -1   2     5029.02     6505.83    230.14 o 
  -3  -1   2     9343.24     9451.58    342.81 o 
  -1  -1   2    12587.41    14563.91    363.66 o 
   1  -1   2    25400.49    26898.19    492.77 o 
   3  -1   2    22063.05    25263.94    538.56 o 
   5  -1   2      153.27      147.63      9.87 o 
   7  -1   2     2694.94     2676.69     54.65 o 
   9  -1   2    10600.83    11346.57    125.36 o 
  11  -1   2      884.51      963.68     24.49 o 
  13  -1   2     1052.17     1079.76     46.06 o 
  15  -1   2      117.72       96.73     20.08 o 
  17  -1   2      899.03      930.44     49.37 o 
  19  -1   2       74.59       87.09     23.00 o 
  21  -1   2      181.73      278.37     41.15 o 
  23  -1   2        3.58       20.66     18.87 o 
 -24   0   2      153.02      170.15     43.97 o 
 -22   0   2        5.35       25.30     14.84 o 
 -20   0   2       32.01       55.70     20.72 o 
 -18   0   2      535.01      474.39     32.98 o 
 -16   0   2        0.04        3.22      8.80 o 
 -14   0   2     1217.41     1059.83     45.21 o 
 -12   0   2     4877.08     5493.60    176.05 o 
 -10   0   2     1954.35     2451.51     91.78 o 
  -8   0   2     1875.36     1168.13     78.63 o 
  -6   0   2    12705.78    11444.01    113.55 o 
  -4   0   2     6744.93     5202.45     63.93 o 
  -2   0   2     3685.59     3234.81     31.39 o 
   0   0   2    25328.73    25185.50    158.53 o 
   2   0   2      410.60      527.93     30.03 o 
   4   0   2      837.64      841.69     24.83 o 
   6   0   2    14718.01    15734.10    175.08 o 
   8   0   2      140.75      151.83     15.93 o 
  10   0   2      252.70      211.96     20.12 o 
  12   0   2      738.57      714.78     50.41 o 
  14   0   2      186.81      186.72     23.10 o 
  16   0   2     1750.86     1713.50     62.21 o 
  18   0   2        8.38       16.89     13.01 o 
  20   0   2      127.98      144.01     26.05 o 
  22   0   2        1.20       32.13     17.21 o 
 -25   1   2      207.92      254.13     50.03 o 
 -23   1   2       37.06       43.04     25.94 o 
 -21   1   2      262.56      257.33     42.88 o 
 -19   1   2     1025.74     1000.97     45.88 o 
 -17   1   2      787.45      748.04     37.27 o 
 -15   1   2      144.05      152.94     18.30 o 
 -13   1   2     3432.37     3424.91     77.45 o 
 -11   1   2     2581.18     2610.30     50.00 o 
  -9   1   2      893.32      980.37     26.91 o 
  -7   1   2      626.18      755.42     24.64 o 
  -5   1   2     5045.98     6614.63     64.52 o 
  -1   1   2    12338.57    14721.75    273.04 o 
   1   1   2    25572.91    27980.80    179.92 o 
   3   1   2    22116.64    25095.79    180.09 o 
   5   1   2      153.82      139.25     12.19 o 
   7   1   2     2647.44     2678.56     80.11 o 
   9   1   2    10517.21    11355.61    115.67 o 
  11   1   2      933.93     1044.30     39.02 o 
  13   1   2     1027.81     1024.43     42.40 o 
  15   1   2      121.09      109.36     19.58 o 
  17   1   2      903.41      931.26     46.66 o 
  19   1   2       68.27       85.15     20.01 o 
  21   1   2      182.84      199.05     29.72 o 
  23   1   2        4.09        2.02     22.57 o 
 -20   2   2      230.20      246.13     39.08 o 
 -18   2   2      998.61      979.56     63.18 o 
 -16   2   2      192.85      184.64     29.82 o 
 -14   2   2      164.43      200.22     17.64 o 
 -12   2   2      575.77      725.72     30.70 o 
 -10   2   2      440.55      500.01     19.27 o 
  -8   2   2     6774.03     7898.29     60.61 o 
  -6   2   2     1575.76     1440.15     30.75 o 
   0   2   2    21885.96    25911.23    181.57 o 
   2   2   2    12051.49    14481.40    141.51 o 
   4   2   2      394.31      389.92     25.27 o 
   6   2   2     6009.21     6109.73    102.60 o 
   8   2   2     8168.27     9122.11    406.22 o 
  10   2   2      606.64      609.07     28.74 o 
  12   2   2       35.41       45.89     12.83 o 
  14   2   2      445.46      431.16     29.47 o 
  16   2   2     1205.38     1208.08     64.10 o 
  18   2   2      386.27      390.96     31.44 o 
  20   2   2      102.51      105.38     34.79 o 
  22   2   2       58.43      102.18     37.06 o 
 -13   3   2      450.64      437.17     32.51 o 
 -11   3   2      722.69      770.82     36.05 o 
  -9   3   2     4760.70     4839.56    115.15 o 
  -5   3   2     1565.74     1693.94     30.41 o 
   1   3   2     2818.48     3214.61     53.33 o 
   3   3   2     5391.52     6251.16    104.20 o 
   5   3   2      926.72     1019.06     43.72 o 
   7   3   2     1184.69     1281.20     51.13 o 
   9   3   2       92.55       88.70     18.70 o 
  11   3   2      554.88      505.32     37.82 o 
  13   3   2      626.59      544.99     42.54 o 
  15   3   2      550.56      469.60     45.40 o 
  17   3   2       54.22       85.24     28.72 o 
  -4   4   2      862.51     1047.24     25.07 o 
   0   4   2     1024.22      862.97     32.58 o 
   2   4   2      562.16      665.70     39.17 o 
   4   4   2      698.50      681.87     39.59 o 
   6   4   2      536.53      536.15     36.05 o 
   8   4   2     1380.97     1327.36     56.27 o 
   1   5   2      369.05      400.70     25.24 o 
   3   5   2     1090.00     1158.38     56.27 o 
   5   5   2      365.36      408.62     34.37 o 
   0   6   2      242.00      261.29     25.16 o 
  -8  -8   3       16.66       32.54     16.57 o 
  -6  -8   3        8.32       32.33     20.93 o 
  -4  -8   3       46.49       72.09     22.83 o 
  -2  -8   3       31.41       47.69     19.43 o 
   0  -8   3       98.96      152.36     30.40 o 
   2  -8   3        4.43       16.67     15.30 o 
   4  -8   3       28.87       50.38     20.23 o 
   6  -8   3      222.24      206.68     34.45 o 
 -15  -7   3       39.71       32.84     15.51 o 
 -13  -7   3       52.99       77.49     18.77 o 
 -11  -7   3       77.13       89.05     19.35 o 
  -9  -7   3      393.72      402.15     33.37 o 
  -7  -7   3      201.67      207.76     25.95 o 
  -5  -7   3       65.52       70.59     16.54 o 
  -3  -7   3       33.38       47.48     18.44 o 
  -1  -7   3       70.36       71.09     20.37 o 
   1  -7   3       85.89      101.42     23.89 o 
   3  -7   3      193.24      188.07     31.00 o 
   5  -7   3      318.27      264.03     34.57 o 
   7  -7   3      133.01      184.09     24.31 o 
   9  -7   3       13.73       24.71     12.86 o 
  11  -7   3       38.25       43.84     18.76 o 
 -18  -6   3       51.65       85.09     27.71 o 
 -16  -6   3       26.38       38.97     14.81 o 
 -14  -6   3       42.02       24.74     13.10 o 
 -12  -6   3       43.73       55.34     13.03 o 
 -10  -6   3      362.29      337.56     24.07 o 
  -8  -6   3       36.42       38.57     11.09 o 
  -6  -6   3      663.65      582.35     32.05 o 
  -4  -6   3      243.34      228.08     23.57 o 
  -2  -6   3      390.37      387.18     36.54 o 
   0  -6   3      759.62      613.98     41.22 o 
   2  -6   3      509.80      480.68     36.62 o 
   4  -6   3      850.60      787.65     37.31 o 
   6  -6   3       32.26       28.72     12.15 o 
   8  -6   3      538.47      471.38     29.56 o 
  10  -6   3       45.56       65.72     20.67 o 
  12  -6   3       99.94      124.65     20.67 o 
  14  -6   3       31.67       36.72     18.91 o 
 -21  -5   3        0.34       20.19     15.73 o 
 -19  -5   3       27.25       53.17     19.89 o 
 -17  -5   3       33.96       26.38     16.47 o 
 -15  -5   3       52.40       67.70     18.71 o 
 -13  -5   3      758.91      689.67     29.29 o 
 -11  -5   3       76.25       95.64     14.30 o 
  -9  -5   3       32.60       49.66     13.43 o 
  -7  -5   3      216.14      213.08     20.95 o 
  -5  -5   3      564.15      589.94     29.61 o 
  -3  -5   3     1049.76      877.33     34.52 o 
  -1  -5   3     1698.16     1630.41     55.89 o 
   1  -5   3      516.14      480.88     24.80 o 
   3  -5   3     1314.44     1239.58     46.98 o 
   5  -5   3      217.90      209.45     16.26 o 
   7  -5   3      477.81      429.67     22.02 o 
   9  -5   3      414.05      397.44     21.76 o 
  11  -5   3      153.01      167.09     20.92 o 
  13  -5   3      679.52      637.48     44.45 o 
  15  -5   3       44.14       57.69     21.18 o 
  17  -5   3       39.28       45.73     20.56 o 
 -22  -4   3       13.49       47.22     18.88 o 
 -20  -4   3       33.19       62.26     20.87 o 
 -18  -4   3      149.10      129.13     25.31 o 
 -16  -4   3     1470.97     1449.83     88.31 o 
 -14  -4   3      721.60      688.10     27.38 o 
 -12  -4   3      455.98      470.84     22.43 o 
 -10  -4   3      852.90      837.23     37.33 o 
  -8  -4   3      207.22      226.08     19.34 o 
  -6  -4   3     2168.37     1957.43     46.65 o 
  -4  -4   3     1364.58     1319.74     26.81 o 
  -2  -4   3      786.45      853.41     17.55 o 
   0  -4   3     2891.30     2792.87     62.13 o 
   2  -4   3     3307.84     3214.10     88.04 o 
   4  -4   3      435.34      366.98     17.25 o 
   6  -4   3       69.23       64.18     10.34 o 
   8  -4   3      297.47      282.98     17.13 o 
  10  -4   3      679.83      600.67     29.12 o 
  12  -4   3       20.69       20.45     13.66 o 
  14  -4   3      549.42      558.16     49.36 o 
  16  -4   3       10.82       10.04     14.24 o 
  18  -4   3       51.35       36.76     19.35 o 
  20  -4   3       34.53       35.85     18.40 o 
 -23  -3   3       49.91       65.95     23.42 o 
 -21  -3   3      121.31      136.39     26.44 o 
 -19  -3   3      200.78      214.72     30.11 o 
 -17  -3   3      975.42      880.17     48.66 o 
 -15  -3   3      395.82      326.73     23.41 o 
 -13  -3   3      450.94      381.52     18.72 o 
 -11  -3   3      298.42      300.73     16.19 o 
  -9  -3   3      356.59      275.32     17.40 o 
  -7  -3   3      637.29      524.48     25.42 o 
  -5  -3   3      259.65      202.30     14.69 o 
  -3  -3   3     3736.59     3900.12     66.04 o 
  -1  -3   3      855.07      815.14     26.53 o 
   1  -3   3     2262.24     2250.68     66.20 o 
   3  -3   3      841.41      849.75     21.97 o 
   5  -3   3     1476.37     1446.58     38.45 o 
   7  -3   3      114.90       96.59     10.52 o 
   9  -3   3     1278.12     1118.62     28.33 o 
  11  -3   3        3.30        5.80      7.54 o 
  13  -3   3      203.95      145.82     24.48 o 
  15  -3   3      446.17      391.00     36.26 o 
  17  -3   3       68.57       86.85     21.16 o 
  19  -3   3      139.75      134.66     27.18 o 
  21  -3   3       14.43       52.10     19.15 o 
 -24  -2   3       63.70       61.63     20.41 o 
 -22  -2   3        1.37       13.66     12.86 o 
 -20  -2   3      417.16      447.60     36.20 o 
 -18  -2   3      694.90      673.23     41.83 o 
 -16  -2   3      283.62      260.46     28.19 o 
 -14  -2   3      314.75      287.93     19.89 o 
 -12  -2   3      943.76      982.20     31.40 o 
 -10  -2   3     3788.65     3832.34    124.33 o 
  -8  -2   3     2186.22     2189.10     61.89 o 
  -6  -2   3     1658.64     1580.61     54.02 o 
  -4  -2   3    11126.63    11297.27    101.77 o 
  -2  -2   3     5319.31     5244.89    126.65 o 
   0  -2   3    22804.90    24516.54    391.70 o 
   2  -2   3     1545.35     1636.12     34.18 o 
   4  -2   3     2603.80     2407.64     40.46 o 
   6  -2   3     1581.93     1471.64     35.42 o 
   8  -2   3     2016.68     2108.39     46.99 o 
  10  -2   3     6041.97     6259.83     85.24 o 
  12  -2   3       71.73       63.69     17.77 o 
  14  -2   3      668.95      568.70     38.48 o 
  16  -2   3      335.91      326.76     34.10 o 
  18  -2   3      115.03      139.56     26.59 o 
  20  -2   3      164.84      207.70     32.75 o 
  22  -2   3      151.29      181.74     32.65 o 
 -25  -1   3       22.51       39.03     16.39 o 
 -23  -1   3      383.98      356.58     39.80 o 
 -21  -1   3      307.09      266.69     31.48 o 
 -19  -1   3       70.88       91.26     19.63 o 
 -17  -1   3     1238.92     1160.55     49.42 o 
 -15  -1   3      348.81      310.71     18.17 o 
 -13  -1   3     1153.23     1227.73     47.82 o 
 -11  -1   3     1418.30     1489.64     35.07 o 
  -9  -1   3     1372.84     1212.98     72.65 o 
  -7  -1   3     7036.25     7587.13    255.82 o 
  -5  -1   3     7921.17     8804.58    282.08 o 
  -3  -1   3     5507.08     6209.71    186.64 o 
  -1  -1   3    20475.08    21780.23    664.90 o 
   1  -1   3    15311.36    16136.72    287.66 o 
   3  -1   3    23515.82    25696.28    492.91 o 
   5  -1   3      389.85      402.93     15.27 o 
   7  -1   3     1119.01     1388.78     29.72 o 
   9  -1   3     1419.65     1629.13     31.14 o 
  11  -1   3      943.93      879.59     39.96 o 
  13  -1   3      919.19      825.33     42.15 o 
  15  -1   3      482.90      447.58     34.03 o 
  17  -1   3      889.56      870.24     49.16 o 
  19  -1   3      605.86      528.84     41.02 o 
  21  -1   3       58.64      100.26     24.79 o 
 -26   0   3       23.06       46.24     30.16 o 
 -24   0   3       36.39       56.18     29.73 o 
 -22   0   3        1.95       20.79     12.87 o 
 -20   0   3       91.98       86.46     19.03 o 
 -18   0   3     1131.14     1042.96     81.54 o 
 -16   0   3        3.81       24.05     11.29 o 
 -14   0   3     1332.03     1308.20     36.05 o 
 -12   0   3    15963.26    16765.51    490.21 o 
 -10   0   3      186.63      194.67     16.76 o 
  -8   0   3    11926.66    13858.91    142.69 o 
  -6   0   3    19523.54    18819.53    150.02 o 
  -4   0   3        3.92       45.74      9.43 o 
  -2   0   3       18.21        8.51      5.56 o 
   0   0   3    11214.95    11823.74    112.62 o 
   2   0   3     2183.89     2572.67     58.46 o 
   4   0   3      993.26      927.03     52.22 o 
   6   0   3      105.51      162.23     14.97 o 
   8   0   3     8467.46     7944.37    100.53 o 
  10   0   3     1718.44     1532.27     48.74 o 
  12   0   3     1068.35      978.88     82.84 o 
  14   0   3     1078.78      983.22     45.85 o 
  16   0   3     1011.92     1041.37     50.43 o 
  18   0   3       33.69       32.78     14.50 o 
  20   0   3       19.61       20.73     14.67 o 
  22   0   3      102.30      169.97     30.31 o 
 -25   1   3       23.52       31.25     26.11 o 
 -23   1   3      389.56      400.36     54.33 o 
 -21   1   3      307.21      306.70     45.49 o 
 -19   1   3       69.14      119.40     19.68 o 
 -17   1   3     1238.14     1270.74     46.65 o 
 -15   1   3      343.48      331.04     22.89 o 
 -13   1   3     1168.58     1261.15     38.28 o 
 -11   1   3     1398.02     1492.17     36.82 o 
  -9   1   3     1313.36     1205.40     75.01 o 
  -7   1   3     7083.04     7557.63     79.52 o 
  -1   1   3    20327.82    22125.96    169.82 o 
   1   1   3    15164.61    15639.02    145.81 o 
   3   1   3    23561.30    25768.40    202.67 o 
   5   1   3      363.36      377.20     19.48 o 
   7   1   3     1116.58     1347.39     42.79 o 
   9   1   3     1422.08     1704.51     48.10 o 
  11   1   3      956.42      962.28     39.82 o 
  13   1   3      899.47      871.87     40.94 o 
  15   1   3      491.31      508.44     34.66 o 
  17   1   3      890.97      915.87     47.85 o 
  19   1   3      601.13      566.45     40.58 o 
  21   1   3       56.66       62.12     28.93 o 
 -20   2   3      422.51      415.53     45.91 o 
 -18   2   3      684.95      707.65     53.66 o 
 -16   2   3      289.91      304.34     33.78 o 
 -14   2   3      298.50      253.52     17.97 o 
 -12   2   3      963.40     1032.17     29.36 o 
 -10   2   3     3764.97     3914.73     91.94 o 
  -8   2   3     2110.56     2274.54     77.50 o 
  -6   2   3     1657.77     1750.55     33.27 o 
  -2   2   3     5341.62     5604.67     97.04 o 
   0   2   3    22821.46    26058.25    208.56 o 
   2   2   3     1555.71     1616.53     52.14 o 
   4   2   3     2577.93     2370.26     66.12 o 
   6   2   3     1607.25     1519.16     56.69 o 
   8   2   3     2076.18     2307.25     74.88 o 
  10   2   3     5981.17     6456.47    116.28 o 
  12   2   3       76.93       65.18     15.51 o 
  14   2   3      655.35      582.57     35.13 o 
  16   2   3      335.48      312.58     28.85 o 
  18   2   3      114.23      128.83     23.27 o 
  20   2   3      162.41      193.74     43.46 o 
  22   2   3      149.71      184.89     46.24 o 
 -11   3   3      282.38      307.87     22.41 o 
  -9   3   3      362.36      337.10     18.53 o 
  -1   3   3      846.26      837.66     31.76 o 
   1   3   3     2276.06     2414.56     70.25 o 
   3   3   3      831.78      868.87     43.55 o 
   5   3   3     1484.19     1498.52     57.70 o 
   7   3   3      114.52       91.90     19.12 o 
   9   3   3     1253.65     1111.55     55.26 o 
  11   3   3        3.38        0.59     11.96 o 
  13   3   3      206.73      163.16     29.31 o 
  15   3   3      441.36      372.23     38.33 o 
   0   4   3     2862.67     3070.21     64.69 o 
   2   4   3     3308.50     3504.72     93.25 o 
   4   4   3      432.56      402.97     33.36 o 
   6   4   3       74.55       72.61     19.29 o 
   8   4   3      295.96      304.17     31.25 o 
  10   4   3      678.33      672.35     46.41 o 
  -1   5   3     1689.08     1748.56     53.45 o 
   1   5   3      501.02      532.44     42.03 o 
   3   5   3     1326.13     1421.03     65.45 o 
   5   5   3      219.63      216.40     29.82 o 
  -2   6   3      396.34      405.55     29.99 o 
   0   6   3      747.08      731.12     70.55 o 
   2   6   3      526.29      546.51     44.81 o 
  -3   7   3       31.00       22.97     14.61 o 
  -8  -8   4       30.78       58.52     18.27 o 
  -6  -8   4       78.63       83.81     24.17 o 
  -4  -8   4       76.94      100.69     25.66 o 
  -2  -8   4       23.39       52.21     19.74 o 
   0  -8   4        2.36       33.96     18.35 o 
   2  -8   4       44.19       87.03     24.45 o 
   4  -8   4        6.96       11.48     15.93 o 
 -15  -7   4       23.59       35.10     14.92 o 
 -13  -7   4      257.84      328.41     27.28 o 
 -11  -7   4       40.53       59.21     16.66 o 
  -9  -7   4      107.07      106.47     20.38 o 
  -7  -7   4      116.96      113.00     20.80 o 
  -5  -7   4       58.59       46.97     18.16 o 
  -3  -7   4      101.30      110.51     25.18 o 
  -1  -7   4      166.45      204.57     32.18 o 
   1  -7   4      200.87      221.11     33.05 o 
   3  -7   4       19.40       44.77     17.53 o 
   5  -7   4       42.01       55.06     18.37 o 
   7  -7   4      146.18      154.00     27.81 o 
   9  -7   4       70.90       87.27     23.34 o 
  11  -7   4        6.52       19.37     16.38 o 
 -18  -6   4       27.95       44.90     20.66 o 
 -16  -6   4       59.80       67.48     17.69 o 
 -14  -6   4      185.78      171.34     20.14 o 
 -12  -6   4      115.75      104.89     16.30 o 
 -10  -6   4      310.48      329.01     24.16 o 
  -8  -6   4      507.17      444.58     29.20 o 
  -6  -6   4      111.45      112.53     18.55 o 
  -4  -6   4       40.18       31.36     15.54 o 
  -2  -6   4      105.58      103.72     22.75 o 
   0  -6   4     1084.53      974.69     51.04 o 
   2  -6   4      605.68      566.66     39.76 o 
   4  -6   4       64.06       78.47     15.80 o 
   6  -6   4      243.34      244.78     24.58 o 
   8  -6   4       54.18       58.61     14.91 o 
  10  -6   4       43.73       54.17     18.55 o 
  12  -6   4       68.66       89.58     23.47 o 
  14  -6   4       20.13       45.12     20.22 o 
 -21  -5   4       55.78       81.94     23.13 o 
 -19  -5   4      366.06      385.66     41.60 o 
 -17  -5   4       67.15       67.81     16.67 o 
 -15  -5   4      156.02      184.07     19.39 o 
 -13  -5   4       13.59       10.09      8.16 o 
 -11  -5   4      419.32      383.13     25.82 o 
  -9  -5   4     1531.49     1287.51     44.17 o 
  -7  -5   4      364.05      329.75     25.57 o 
  -5  -5   4     1266.65     1164.28     40.63 o 
  -3  -5   4      161.15      143.37     22.64 o 
  -1  -5   4      332.74      340.35     20.79 o 
   1  -5   4      365.56      336.12     21.78 o 
   3  -5   4       48.46       40.41     11.73 o 
   5  -5   4     1218.47     1148.93     33.50 o 
   7  -5   4      283.25      314.99     20.49 o 
   9  -5   4      175.31      185.28     17.57 o 
  11  -5   4       68.70       58.33     14.61 o 
  13  -5   4      131.58      119.53     25.67 o 
  15  -5   4       11.12       16.98     15.84 o 
  17  -5   4       22.92       38.25     20.82 o 
 -22  -4   4       56.90       66.93     20.69 o 
 -20  -4   4      295.78      277.50     35.83 o 
 -18  -4   4      280.87      270.19     33.77 o 
 -16  -4   4     1239.86     1262.85     47.90 o 
 -14  -4   4       13.28       18.02      8.78 o 
 -12  -4   4     1615.10     1498.12     44.69 o 
 -10  -4   4      965.10      919.71     46.25 o 
  -8  -4   4      752.00      688.60     30.71 o 
  -6  -4   4     2142.08     1880.14    122.33 o 
  -4  -4   4      981.71      941.06     46.09 o 
  -2  -4   4     2892.87     2922.29    122.55 o 
   0  -4   4      573.24      453.32     20.45 o 
   2  -4   4     1376.85     1273.65     57.49 o 
   4  -4   4      116.28      148.90     14.86 o 
   6  -4   4      203.70      177.14     14.90 o 
   8  -4   4      483.68      461.19     21.41 o 
  10  -4   4      277.72      276.87     22.27 o 
  12  -4   4      591.23      552.02     39.62 o 
  14  -4   4      247.39      251.75     33.23 o 
  16  -4   4      234.38      253.80     35.52 o 
  18  -4   4       11.58       22.78     16.51 o 
 -23  -3   4      102.29      123.14     26.62 o 
 -21  -3   4      182.02      163.85     28.85 o 
 -19  -3   4      788.39      728.19     52.60 o 
 -17  -3   4     1029.00      956.29     50.21 o 
 -15  -3   4      630.69      610.57     39.46 o 
 -13  -3   4      756.94      579.69     28.75 o 
 -11  -3   4      538.56      638.62     51.37 o 
  -9  -3   4      882.78      872.34     29.95 o 
  -7  -3   4     4648.02     4717.15     70.91 o 
  -5  -3   4      624.71      557.84     37.55 o 
  -3  -3   4     5001.21     5268.27    117.78 o 
  -1  -3   4       17.63       19.69      5.11 o 
   1  -3   4     1523.89     1663.93     38.83 o 
   3  -3   4     1952.67     1926.49     44.89 o 
   5  -3   4      129.56      163.41     12.47 o 
   7  -3   4      442.25      404.33     30.41 o 
   9  -3   4     1310.74     1318.66     31.42 o 
  11  -3   4      266.56      244.65     28.02 o 
  13  -3   4      404.65      414.32     34.21 o 
  15  -3   4       77.79       77.33     20.10 o 
  17  -3   4      305.21      346.50     38.24 o 
  19  -3   4      305.64      353.27     41.28 o 
 -24  -2   4      128.30      171.01     31.12 o 
 -22  -2   4      147.04      200.72     30.58 o 
 -20  -2   4      241.50      268.78     41.91 o 
 -18  -2   4     1249.55     1140.10     53.27 o 
 -16  -2   4      653.30      692.01     32.40 o 
 -14  -2   4       23.90       29.78      9.42 o 
 -12  -2   4     1374.76     1405.77     54.29 o 
 -10  -2   4     1298.42     1153.02    118.60 o 
  -8  -2   4     4457.07     4252.29    130.92 o 
  -6  -2   4     1245.21     1407.70     33.57 o 
  -4  -2   4     2614.28     2749.08     77.80 o 
  -2  -2   4     4417.26     4404.69    192.60 o 
   0  -2   4     9231.50    10346.14    129.63 o 
   2  -2   4      435.27      474.60     15.26 o 
   4  -2   4      156.99      171.33     10.57 o 
   6  -2   4      699.95      672.34     20.85 o 
   8  -2   4      802.52      846.27     21.77 o 
  10  -2   4      538.50      485.99     22.39 o 
  12  -2   4     1278.38     1268.15     53.32 o 
  14  -2   4       92.55       68.78     18.52 o 
  16  -2   4      889.07      819.26     57.36 o 
  18  -2   4      359.64      361.36     38.76 o 
  20  -2   4        9.04       40.23     18.02 o 
 -25  -1   4      153.04      203.76     32.06 o 
 -23  -1   4      112.90      130.33     25.70 o 
 -21  -1   4      370.15      356.65     35.26 o 
 -19  -1   4      618.01      545.74     36.77 o 
 -17  -1   4      144.13      140.25     21.51 o 
 -15  -1   4       83.28       55.68     10.84 o 
 -13  -1   4     2946.59     3048.26    109.34 o 
 -11  -1   4      466.37      491.19     55.30 o 
  -9  -1   4      527.21      491.72     51.47 o 
  -7  -1   4      489.93      474.13     41.86 o 
  -5  -1   4     6197.04     6463.96    261.71 o 
  -3  -1   4    13086.85    15446.75    245.50 o 
  -1  -1   4    14758.16    16454.98    273.21 o 
   1  -1   4     3845.31     3980.94     60.02 o 
   3  -1   4     5162.19     5553.20    127.47 o 
   5  -1   4      867.42      902.07     22.73 o 
   7  -1   4     1435.94     1604.52     83.99 o 
   9  -1   4     2507.80     3065.23     70.88 o 
  11  -1   4      239.81      227.34     24.87 o 
  13  -1   4      134.11      121.10     21.73 o 
  15  -1   4      882.53      815.56     46.18 o 
  17  -1   4       24.00       43.42     15.77 o 
  19  -1   4       30.11       21.74     14.58 o 
  21  -1   4       14.00       31.79     16.09 o 
 -26   0   4       30.71       48.77     31.17 o 
 -24   0   4       35.70       35.97     25.02 o 
 -22   0   4        0.09       12.75     12.53 o 
 -20   0   4        0.25        3.83     12.47 o 
 -18   0   4      566.45      528.80     33.42 o 
 -16   0   4     1854.57     1806.61     55.51 o 
 -14   0   4        6.61        3.63      5.39 o 
 -12   0   4      852.03      663.31     22.69 o 
 -10   0   4     2556.28     2378.93     66.12 o 
  -8   0   4     1307.35     1051.83     40.26 o 
  -6   0   4     1167.51     1284.73     40.68 o 
  -4   0   4     4779.91     5374.44    213.15 o 
  -2   0   4     2375.95     2260.58     51.72 o 
   0   0   4      152.36      151.87     17.02 o 
   2   0   4     3570.33     3589.79     77.24 o 
   4   0   4      141.01       83.68     12.01 o 
   6   0   4     2539.92     2291.70     52.68 o 
   8   0   4      962.51      909.83     39.00 o 
  10   0   4     1649.92     1549.39    128.63 o 
  12   0   4      114.13      107.83     19.51 o 
  14   0   4      215.84      233.83     27.55 o 
  16   0   4      224.43      250.13     30.24 o 
  18   0   4      244.04      262.59     32.55 o 
  20   0   4       10.07       13.66     14.31 o 
  22   0   4        0.04       10.71     14.02 o 
 -25   1   4      154.30      188.77     44.22 o 
 -23   1   4      116.41      129.47     35.21 o 
 -21   1   4      373.52      376.10     45.65 o 
 -19   1   4      626.11      639.76     53.66 o 
 -17   1   4      140.73      140.05     18.86 o 
 -15   1   4       81.47       60.26     12.56 o 
 -13   1   4     2936.47     2976.65     76.74 o 
 -11   1   4      482.49      511.48     21.87 o 
  -9   1   4      542.73      519.39     25.35 o 
  -7   1   4      480.74      461.18     20.97 o 
  -3   1   4    13184.23    15572.28    157.26 o 
  -1   1   4    14874.54    16631.97    160.97 o 
   1   1   4     3857.63     3760.79     78.93 o 
   3   1   4     5055.76     5411.69    100.91 o 
   5   1   4      871.07      906.61     45.65 o 
   7   1   4     1430.12     1551.08     45.26 o 
   9   1   4     2534.77     3145.59     68.94 o 
  11   1   4      235.19      239.46     25.78 o 
  13   1   4      124.89      124.50     20.94 o 
  15   1   4      905.19      871.90     61.62 o 
  17   1   4       23.79       28.47     14.31 o 
  19   1   4       30.75       41.84     21.77 o 
  21   1   4       15.00       53.67     21.06 o 
 -18   2   4     1271.33     1307.56     69.24 o 
 -16   2   4      637.27      663.26     45.74 o 
 -14   2   4       19.38       29.40     13.56 o 
 -12   2   4     1397.83     1424.99     37.23 o 
 -10   2   4     1267.00     1189.70     24.51 o 
  -2   2   4     4519.54     4744.69     67.57 o 
   0   2   4     9263.05    10846.63    144.21 o 
   2   2   4      452.38      451.24     31.42 o 
   4   2   4      147.91      172.09     23.42 o 
   6   2   4      713.46      709.84     42.71 o 
   8   2   4      765.63      912.59     51.47 o 
  10   2   4      557.25      527.98     43.21 o 
  12   2   4     1258.10     1235.54     94.89 o 
  14   2   4       99.00      109.74     20.44 o 
  16   2   4      882.38      947.86     48.08 o 
  18   2   4      364.77      382.97     34.32 o 
  20   2   4       10.24       27.88     26.37 o 
  -9   3   4      936.63     1054.86     29.31 o 
  -3   3   4     4969.21     5459.33     87.86 o 
  -1   3   4       17.46       19.23      8.24 o 
   1   3   4     1545.30     1733.36     64.02 o 
   3   3   4     1973.04     1927.10     68.40 o 
   5   3   4      126.04      157.35     24.68 o 
   7   3   4      421.60      362.63     33.27 o 
   9   3   4     1318.39     1347.83     65.28 o 
  11   3   4      261.73      234.84     34.28 o 
  13   3   4      410.92      403.31     40.52 o 
  15   3   4       82.73      135.53     30.41 o 
  -2   4   4     2907.71     3390.60     70.76 o 
   0   4   4      577.81      524.86     40.10 o 
   2   4   4     1366.69     1455.39     64.61 o 
   4   4   4      117.92      138.23     24.76 o 
   6   4   4      207.36      217.49     30.58 o 
   8   4   4      482.18      479.29     40.35 o 
  10   4   4      284.17      253.29     34.37 o 
  -3   5   4      161.22      164.42     21.34 o 
  -1   5   4      328.39      293.60     24.83 o 
   1   5   4      354.55      332.30     35.97 o 
   3   5   4       44.22       54.67     21.14 o 
   5   5   4     1226.07     1245.90     64.61 o 
   7   5   4      287.50      308.72     34.11 o 
  -4   6   4       44.20       52.10     15.57 o 
  -2   6   4      104.51      143.89     22.16 o 
   0   6   4     1091.77     1124.35     67.30 o 
   2   6   4      597.49      654.41     51.13 o 
  -5   7   4       60.94       83.91     20.33 o 
  -3   7   4      101.80      127.85     23.70 o 
  -8  -8   5        1.47        3.87     19.29 o 
  -6  -8   5       10.79       15.92     14.83 o 
  -4  -8   5       22.21       55.29     20.13 o 
  -2  -8   5       23.51       32.97     16.26 o 
   0  -8   5        7.69       35.33     17.82 o 
   2  -8   5       56.47       71.56     22.96 o 
 -15  -7   5       12.39       35.08     14.84 o 
 -13  -7   5       62.92       89.37     17.04 o 
 -11  -7   5       11.49       10.23     13.44 o 
  -9  -7   5       57.47       60.90     16.94 o 
  -7  -7   5       26.29       54.56     19.02 o 
  -5  -7   5       41.62       38.77     21.65 o 
  -3  -7   5      179.47      171.22     37.82 o 
  -1  -7   5       10.41       14.82     13.03 o 
   1  -7   5      255.33      281.12     40.94 o 
   3  -7   5       16.14       53.20     18.40 o 
   5  -7   5       88.94       93.07     23.54 o 
   7  -7   5      186.00      238.40     34.02 o 
   9  -7   5        7.50       14.04     15.94 o 
 -18  -6   5       49.30       47.09     16.34 o 
 -16  -6   5       56.74       66.12     17.71 o 
 -14  -6   5       54.13       69.72     14.30 o 
 -12  -6   5      283.01      251.77     22.58 o 
 -10  -6   5      476.20      439.87     30.08 o 
  -8  -6   5      651.52      600.44     33.67 o 
  -6  -6   5       24.26       27.82     15.10 o 
  -4  -6   5      489.31      431.38     50.96 o 
  -2  -6   5       52.19       70.10     19.49 o 
   0  -6   5       13.06       30.73     15.14 o 
   2  -6   5       68.92       75.56     19.83 o 
   4  -6   5      333.52      331.68     27.00 o 
   6  -6   5      563.41      529.04     30.99 o 
   8  -6   5       87.11       79.21     21.24 o 
  10  -6   5      374.80      398.15     39.24 o 
  12  -6   5       51.25       57.19     29.40 o 
  14  -6   5       62.16       85.97     24.90 o 
 -21  -5   5       75.02      106.74     26.13 o 
 -19  -5   5       12.41       26.84     15.66 o 
 -17  -5   5      223.41      221.92     25.86 o 
 -15  -5   5      416.24      393.05     24.88 o 
 -13  -5   5      161.81      173.27     21.57 o 
 -11  -5   5      500.91      442.41     28.18 o 
  -9  -5   5      230.15      222.29     23.21 o 
  -7  -5   5      196.13      195.73     21.65 o 
  -5  -5   5      352.00      300.48     30.32 o 
  -3  -5   5      292.18      288.65     29.71 o 
  -1  -5   5      146.10      124.85     22.12 o 
   1  -5   5       84.35       82.93     14.53 o 
   3  -5   5     1969.13     1783.20     48.78 o 
   5  -5   5      220.95      244.12     18.17 o 
   7  -5   5      201.90      197.70     17.88 o 
   9  -5   5      509.68      479.50     28.64 o 
  11  -5   5      582.96      508.64     39.27 o 
  13  -5   5      135.81      159.82     28.92 o 
  15  -5   5       64.05       80.52     23.67 o 
 -22  -4   5       20.11       36.30     17.52 o 
 -20  -4   5       78.09      103.00     23.86 o 
 -18  -4   5      157.62      134.73     25.62 o 
 -16  -4   5      542.09      563.11     37.65 o 
 -14  -4   5      308.82      340.48     24.08 o 
 -12  -4   5      150.16      169.58     19.49 o 
 -10  -4   5     1397.68     1334.71     42.23 o 
  -8  -4   5      845.10      754.21     31.83 o 
  -6  -4   5      480.37      543.90     44.98 o 
  -4  -4   5     2813.85     2590.38    134.90 o 
  -2  -4   5      541.55      583.02     23.45 o 
   0  -4   5     2412.20     2475.17     53.01 o 
   2  -4   5      957.49      869.19     30.31 o 
   4  -4   5       68.42       64.55     10.39 o 
   6  -4   5     1646.90     1489.87     36.33 o 
   8  -4   5     1598.76     1565.81     40.97 o 
  10  -4   5       86.37       78.03     15.37 o 
  12  -4   5      157.49      179.27     28.44 o 
  14  -4   5      195.93      200.95     31.75 o 
  16  -4   5      473.58      472.89     45.56 o 
  18  -4   5      126.17      185.72     34.57 o 
 -23  -3   5      300.02      280.92     37.35 o 
 -21  -3   5        3.51       18.07     13.79 o 
 -19  -3   5      225.59      250.33     32.47 o 
 -17  -3   5     1383.95     1255.82     44.03 o 
 -15  -3   5     1927.24     1945.21    102.51 o 
 -13  -3   5      157.26      151.62     21.73 o 
 -11  -3   5      732.14      680.25     28.22 o 
  -9  -3   5      404.95      370.24     20.94 o 
  -7  -3   5      799.17      669.38     26.69 o 
  -5  -3   5     1906.17     1958.81     44.17 o 
  -3  -3   5     5050.31     5421.91    130.04 o 
  -1  -3   5     1138.74     1114.49     29.60 o 
   1  -3   5      183.16      168.55     11.73 o 
   3  -3   5     8207.62     8642.85    154.26 o 
   5  -3   5      156.64      169.19     13.13 o 
   7  -3   5      251.62      253.56     15.49 o 
   9  -3   5       29.76       59.61     12.59 o 
  11  -3   5      841.75      817.22     48.01 o 
  13  -3   5      570.34      521.65     38.51 o 
  15  -3   5       30.48       40.69     17.02 o 
  17  -3   5       92.52      118.03     25.69 o 
  19  -3   5      174.44      205.53     34.66 o 
 -24  -2   5      101.05      133.89     29.40 o 
 -22  -2   5        4.60       14.01     12.58 o 
 -20  -2   5       65.67      102.02     23.59 o 
 -18  -2   5      397.36      399.21     32.92 o 
 -16  -2   5      533.03      488.92     25.79 o 
 -14  -2   5     1713.10     1560.40     50.94 o 
 -12  -2   5       23.35       19.70     10.09 o 
 -10  -2   5     1146.32      977.61     29.02 o 
  -8  -2   5     4011.03     4788.10    204.91 o 
  -6  -2   5      681.34      617.06     18.76 o 
  -4  -2   5     1607.81     1770.27     76.22 o 
  -2  -2   5      297.51      308.09     14.36 o 
   0  -2   5     3807.01     3587.97     85.80 o 
   2  -2   5     1494.12     1307.23     26.22 o 
   4  -2   5      985.17      818.06     21.78 o 
   6  -2   5      648.50      559.98     18.72 o 
   8  -2   5     2537.61     2481.44     60.12 o 
  10  -2   5     1212.14     1039.25     47.20 o 
  12  -2   5      313.90      277.26     30.43 o 
  14  -2   5      786.83      637.94     42.07 o 
  16  -2   5      356.24      379.18     38.38 o 
  18  -2   5       70.42       71.64     21.64 o 
  20  -2   5        7.69       33.66     22.57 o 
 -25  -1   5       11.22       21.78     32.51 o 
 -23  -1   5      284.61      333.81     35.89 o 
 -21  -1   5      642.02      575.21     48.10 o 
 -19  -1   5      302.95      293.85     30.08 o 
 -17  -1   5      483.77      560.63     26.40 o 
 -15  -1   5      369.34      330.78     21.60 o 
 -13  -1   5      168.03      145.17     17.23 o 
 -11  -1   5      239.62      252.48     19.12 o 
  -9  -1   5     4959.85     4933.63    327.71 o 
  -7  -1   5     1407.09     1461.76     41.04 o 
  -5  -1   5     7012.61     7957.55    105.97 o 
  -3  -1   5     4843.84     5762.87    109.59 o 
  -1  -1   5     2334.40     2570.79    132.92 o 
   1  -1   5     1419.86     1612.94     37.23 o 
   3  -1   5       74.85       77.69      9.06 o 
   5  -1   5     2621.45     2859.14    114.12 o 
   7  -1   5     1166.58     1155.09     56.88 o 
   9  -1   5     6422.48     6193.18    177.31 o 
  11  -1   5      192.42      177.10     23.63 o 
  13  -1   5       94.08       90.33     20.58 o 
  15  -1   5      682.79      608.34     41.32 o 
  17  -1   5      266.82      274.73     33.98 o 
  19  -1   5       92.29       96.42     23.94 o 
  21  -1   5       91.45      113.65     26.23 o 
 -26   0   5       40.83       53.99     31.59 o 
 -24   0   5      231.71      271.74     49.36 o 
 -22   0   5     1544.79     1559.45     75.56 o 
 -20   0   5     1770.95     1526.64     80.61 o 
 -18   0   5      422.44      462.18     31.15 o 
 -16   0   5      539.49      466.51     22.59 o 
 -14   0   5        2.43       13.10      6.55 o 
 -12   0   5     1034.52      921.35     46.16 o 
 -10   0   5     4755.72     5806.32    104.53 o 
  -8   0   5     3114.64     3559.55     76.06 o 
  -6   0   5     2629.97     2680.15     93.88 o 
  -4   0   5     3017.60     2873.47     63.77 o 
  -2   0   5     7788.63     7141.60    103.86 o 
   0   0   5     2735.90     3810.49     80.61 o 
   2   0   5     3013.04     3742.76     86.34 o 
   4   0   5    12085.73    13921.08    180.60 o 
   6   0   5      997.62      982.93     37.55 o 
   8   0   5     1094.98      903.78     45.07 o 
  10   0   5      749.23      820.22     39.69 o 
  12   0   5      954.75      936.17     45.19 o 
  14   0   5       22.31       30.87     14.45 o 
  16   0   5      102.04      107.27     22.78 o 
  18   0   5      155.32      195.28     30.02 o 
  20   0   5        0.18       17.16     15.41 o 
 -25   1   5       11.09       17.52     23.59 o 
 -23   1   5      282.62      316.47     49.02 o 
 -21   1   5      629.31      683.98     59.64 o 
 -19   1   5      307.43      322.62     39.84 o 
 -17   1   5      497.50      557.86     30.59 o 
 -15   1   5      361.53      313.66     21.58 o 
 -13   1   5      165.96      163.68     16.09 o 
 -11   1   5      231.10      238.80     21.31 o 
  -9   1   5     4956.09     4773.36     76.74 o 
  -5   1   5     6952.67     7772.74     87.27 o 
  -3   1   5     4876.37     5737.84    101.33 o 
  -1   1   5     2355.32     2582.95     69.16 o 
   1   1   5     1389.70     1529.01     55.59 o 
   3   1   5       67.80       51.38     16.00 o 
   5   1   5     2630.85     2605.77     81.62 o 
   7   1   5     1098.82      998.51     54.75 o 
   9   1   5     6451.01     5921.35    609.81 o 
  11   1   5      186.88      170.02     22.69 o 
  13   1   5       93.14      117.84     21.78 o 
  15   1   5      691.67      668.64     41.99 o 
  17   1   5      262.68      267.32     32.28 o 
  19   1   5       93.24      147.60     27.36 o 
  21   1   5       90.38       96.99     22.83 o 
 -18   2   5      401.31      372.06     38.07 o 
 -16   2   5      525.43      498.07     39.93 o 
 -14   2   5     1712.46     1708.01     64.27 o 
 -12   2   5       24.57       33.17      7.30 o 
  -4   2   5     1653.87     1823.89     45.71 o 
  -2   2   5      313.27      358.16     29.23 o 
   0   2   5     3848.53     3755.73     91.39 o 
   2   2   5     1466.79     1328.20     56.18 o 
   4   2   5      980.15      790.62     46.16 o 
   6   2   5      641.77      533.37     40.43 o 
   8   2   5     2479.47     2272.21     85.08 o 
  12   2   5      312.86      330.11     38.41 o 
  14   2   5      804.44      652.31     55.09 o 
  16   2   5      355.31      368.50     33.36 o 
  18   2   5       74.31       78.46     21.01 o 
  20   2   5        7.04       14.77     19.79 o 
  -3   3   5     4976.92     5674.31     87.53 o 
  -1   3   5     1146.85     1212.88     57.45 o 
   1   3   5      206.86      217.07     26.95 o 
   3   3   5     8228.29     8534.66    152.88 o 
   5   3   5      164.35      225.41     30.49 o 
   7   3   5      260.89      285.05     32.85 o 
   9   3   5       25.58       41.53     19.12 o 
  11   3   5      840.01      883.36     60.06 o 
  13   3   5      588.28      532.69     48.43 o 
  15   3   5       29.53       25.86     18.36 o 
  -4   4   5     2817.68     2900.54     69.69 o 
  -2   4   5      544.71      602.08     32.37 o 
   0   4   5     2398.22     2638.46     91.06 o 
   2   4   5      956.06     1014.51     57.45 o 
   4   4   5       63.22       76.65     21.65 o 
   6   4   5     1661.34     1565.40     73.03 o 
   8   4   5     1642.56     1561.86     75.14 o 
  10   4   5       82.68       57.45     20.89 o 
  12   4   5      157.85      230.80     37.40 o 
  -3   5   5      290.66      285.87     26.33 o 
  -1   5   5      142.15      143.96     29.82 o 
   1   5   5       73.45      105.97     26.53 o 
   3   5   5     1995.05     2035.76     86.42 o 
   5   5   5      215.33      201.66     32.60 o 
   7   5   5      206.51      241.41     35.29 o 
  -4   6   5      482.81      494.99     35.38 o 
  -2   6   5       53.50       63.15     17.45 o 
   0   6   5       11.88       37.48     18.36 o 
   2   6   5       64.93      108.58     28.81 o 
  -7   7   5       25.95       19.71     22.91 o 
  -5   7   5       41.56       61.67     18.91 o 
  -3   7   5      174.66      185.67     27.71 o 
  -1   7   5       11.23        2.95     15.08 o 
  -8   8   5        1.55       20.89     22.91 o 
  -6   8   5       11.07       37.53     18.37 o 
  -6  -8   6      138.11      134.59     30.49 o 
  -4  -8   6       21.20       32.77     18.81 o 
  -2  -8   6       42.30       49.33     19.30 o 
   0  -8   6       72.94      124.02     38.71 o 
 -13  -7   6        0.67       11.60     10.84 o 
 -11  -7   6       65.81       73.17     18.34 o 
  -9  -7   6      210.56      183.51     42.03 o 
  -7  -7   6      231.74      227.13     33.91 o 
  -5  -7   6      236.45      297.50     37.43 o 
  -3  -7   6       31.93       51.70     19.56 o 
  -1  -7   6      198.83      176.77     30.92 o 
   1  -7   6       19.27       21.86     14.57 o 
   3  -7   6      144.88      142.41     28.41 o 
   5  -7   6       36.50       45.37     18.99 o 
   7  -7   6       18.05       21.40     24.60 o 
   9  -7   6       39.76       52.81     30.07 o 
 -18  -6   6       57.00       54.00     17.01 o 
 -16  -6   6      124.96      158.16     20.62 o 
 -14  -6   6       98.19      106.28     17.31 o 
 -12  -6   6      140.18      156.77     23.18 o 
 -10  -6   6      711.01      680.24     36.98 o 
  -8  -6   6       77.91      104.29     19.52 o 
  -6  -6   6      220.03      218.38     30.64 o 
  -4  -6   6      568.34      496.87     61.24 o 
  -2  -6   6      172.76      152.80     26.54 o 
   0  -6   6     1450.73     1421.10    100.87 o 
   2  -6   6      101.86      101.23     22.53 o 
   4  -6   6      501.00      509.50     38.35 o 
   6  -6   6      134.70       98.62     18.92 o 
   8  -6   6       38.87       48.61     17.80 o 
  10  -6   6       53.82       69.24     31.92 o 
  12  -6   6       33.02       53.83     30.32 o 
 -21  -5   6       27.08       48.93     19.93 o 
 -19  -5   6       47.62       98.53     23.73 o 
 -17  -5   6      298.14      293.67     28.81 o 
 -15  -5   6      166.39      183.46     23.32 o 
 -13  -5   6      588.07      475.39     29.74 o 
 -11  -5   6        3.78       23.93     11.45 o 
  -9  -5   6      409.74      359.56     26.88 o 
  -7  -5   6       26.97       29.36     13.95 o 
  -5  -5   6      730.18      631.08     54.42 o 
  -3  -5   6      178.12      138.28     23.18 o 
  -1  -5   6      396.42      357.41     31.41 o 
   1  -5   6     3060.11     2966.11     90.46 o 
   3  -5   6      138.11      126.83     17.93 o 
   5  -5   6     1072.83     1143.73     37.18 o 
   7  -5   6       82.40      112.45     15.00 o 
   9  -5   6      398.90      419.80     28.66 o 
  11  -5   6      161.26      156.11     27.78 o 
  13  -5   6       15.37       20.34     16.82 o 
  15  -5   6       44.14       54.06     20.75 o 
 -22  -4   6      106.94      145.11     28.82 o 
 -20  -4   6      292.85      283.84     36.00 o 
 -18  -4   6       58.77       83.22     17.31 o 
 -16  -4   6       74.08       84.79     16.48 o 
 -14  -4   6        4.61        9.16     11.21 o 
 -12  -4   6     1041.46      970.72     38.08 o 
 -10  -4   6     3996.10     3818.12    129.81 o 
  -8  -4   6     1196.74     1049.12     37.85 o 
  -6  -4   6     1185.02     1083.20     46.27 o 
  -4  -4   6      741.25      644.24     35.61 o 
  -2  -4   6     1881.44     1686.13     52.09 o 
   0  -4   6     2824.45     2676.15     83.84 o 
   2  -4   6      578.35      536.03     21.43 o 
   4  -4   6      122.55      113.17     13.24 o 
   6  -4   6      722.09      722.14     26.82 o 
   8  -4   6      437.11      372.38     25.25 o 
  10  -4   6     1076.53     1061.57     58.42 o 
  12  -4   6        6.61       11.40     14.09 o 
  14  -4   6        1.21        9.48     14.66 o 
  16  -4   6       43.81       54.71     21.10 o 
 -23  -3   6       36.12       59.43     26.20 o 
 -21  -3   6      133.85      159.76     28.62 o 
 -19  -3   6      161.32      145.56     29.31 o 
 -17  -3   6      667.39      648.94     32.53 o 
 -15  -3   6     1291.24     1302.57    104.37 o 
 -13  -3   6       55.72       52.55     14.96 o 
 -11  -3   6      790.79      745.74     37.82 o 
  -9  -3   6     1345.01     1307.64     44.18 o 
  -7  -3   6     1475.84     1434.11     62.65 o 
  -5  -3   6      613.74      493.19     23.15 o 
  -3  -3   6     6340.61     6687.65    163.13 o 
  -1  -3   6      410.65      392.91     19.25 o 
   1  -3   6     1042.59     1057.66     26.53 o 
   3  -3   6     1661.98     1672.73     49.26 o 
   5  -3   6       98.74       84.22     10.89 o 
   7  -3   6     3647.95     3330.89     58.54 o 
   9  -3   6      322.70      292.42     21.87 o 
  11  -3   6       64.92       55.20     17.47 o 
  13  -3   6      189.05      163.58     27.84 o 
  15  -3   6       30.08       28.24     16.47 o 
  17  -3   6      144.82      147.93     30.03 o 
  19  -3   6       53.33       60.55     22.78 o 
 -24  -2   6      139.65      158.62     28.75 o 
 -22  -2   6        7.72       26.04     15.45 o 
 -20  -2   6      206.19      185.51     28.22 o 
 -18  -2   6      387.60      359.51     24.21 o 
 -16  -2   6      445.80      406.50     29.02 o 
 -14  -2   6       44.15       48.33     14.15 o 
 -12  -2   6     1174.03     1010.47    132.88 o 
 -10  -2   6     2162.64     2222.70     99.40 o 
  -8  -2   6     3021.08     3748.57    120.02 o 
  -6  -2   6     1967.55     2201.62     40.06 o 
  -4  -2   6     5053.08     5741.08     70.06 o 
  -2  -2   6     3741.40     4245.56    159.05 o 
   0  -2   6      232.19      267.99     15.21 o 
   2  -2   6     4278.10     4423.95    101.81 o 
   4  -2   6     1838.60     1751.11     46.08 o 
   6  -2   6     4008.62     3972.86    138.51 o 
   8  -2   6     1278.57     1315.76     78.55 o 
  10  -2   6      394.91      332.66     30.56 o 
  12  -2   6       42.67       47.01     17.34 o 
  14  -2   6      261.47      275.67     42.96 o 
  16  -2   6       69.47       75.13     22.18 o 
  18  -2   6       11.80       32.26     18.57 o 
 -25  -1   6       27.26       30.68     27.76 o 
 -23  -1   6       37.23       70.43     18.78 o 
 -21  -1   6      582.94      528.62     38.26 o 
 -19  -1   6      173.68      196.79     28.18 o 
 -17  -1   6      156.22      171.19     17.72 o 
 -15  -1   6      101.71       69.10     14.94 o 
 -13  -1   6     1636.90     1584.09    108.91 o 
 -11  -1   6      303.34      323.85     22.19 o 
  -9  -1   6     2166.73     2051.09     50.81 o 
  -7  -1   6      588.62      573.23     22.29 o 
  -5  -1   6     1193.60     1445.44     34.99 o 
  -3  -1   6     5006.09     5289.25     68.57 o 
  -1  -1   6     2438.82     3176.91     65.49 o 
   1  -1   6     7473.18     7661.64    282.39 o 
   3  -1   6     1089.64     1033.22     48.22 o 
   5  -1   6       71.00       87.85     10.83 o 
   7  -1   6      903.26      947.87     90.91 o 
   9  -1   6       37.24       56.96     16.05 o 
  11  -1   6       67.65      120.94     21.99 o 
  13  -1   6     1032.30     1027.52    114.81 o 
  15  -1   6      408.69      366.59     36.83 o 
  17  -1   6       27.48       62.48     20.35 o 
  19  -1   6       86.65      132.34     36.35 o 
 -26   0   6        4.13       17.77     22.15 o 
 -24   0   6        7.23        0.67     18.45 o 
 -22   0   6        4.53       14.57     20.55 o 
 -20   0   6       88.14       92.14     18.66 o 
 -18   0   6      345.94      226.78     24.62 o 
 -16   0   6      669.68      722.43     28.15 o 
 -14   0   6      193.79      177.14     26.53 o 
 -12   0   6        3.40       12.55     11.29 o 
 -10   0   6     4418.82     4462.29     95.02 o 
  -8   0   6      868.92      660.31     24.86 o 
  -6   0   6       37.94       13.90      8.59 o 
  -4   0   6     7568.89     7734.18    115.23 o 
  -2   0   6     1480.30     1141.03     46.41 o 
   0   0   6     3482.73     3008.07     78.93 o 
   2   0   6     3274.72     3878.88     95.61 o 
   6   0   6      127.74      101.59     24.18 o 
   8   0   6      517.86      525.93     31.86 o 
  10   0   6        2.59        0.14      9.99 o 
  12   0   6       31.85       57.12     20.26 o 
  14   0   6     1031.28      991.83     51.70 o 
  16   0   6       57.87       54.43     17.87 o 
  18   0   6        6.59       17.72     14.46 o 
  20   0   6       26.34       23.06     19.92 o 
 -23   1   6       37.17       38.83     22.91 o 
 -21   1   6      591.77      636.47     56.77 o 
 -19   1   6      176.12      217.58     35.04 o 
 -17   1   6      159.87      191.51     20.46 o 
 -15   1   6       99.63       83.81     13.88 o 
 -13   1   6     1648.38     1666.82     57.19 o 
 -11   1   6      279.46      319.33     24.34 o 
  -7   1   6      603.78      546.69     25.21 o 
  -5   1   6     1159.04     1346.53     39.67 o 
  -3   1   6     5073.85     5499.38    107.23 o 
  -1   1   6     2347.52     2956.69     80.36 o 
   1   1   6     7539.94     7384.36    131.83 o 
   3   1   6     1098.27      969.78     50.96 o 
   5   1   6       72.02       73.96     20.97 o 
   7   1   6      878.56      956.98     57.87 o 
   9   1   6       39.38       42.12     18.36 o 
  11   1   6       62.66       90.00     19.74 o 
  13   1   6     1023.02     1121.17     60.40 o 
  15   1   6      410.11      416.49     34.73 o 
  17   1   6       24.80       47.95     18.52 o 
  19   1   6       85.37      152.25     30.03 o 
 -18   2   6      395.88      369.53     38.24 o 
 -16   2   6      439.15      408.79     36.39 o 
 -14   2   6       50.29       56.10     15.58 o 
  -6   2   6     1906.62     2134.77     53.21 o 
  -4   2   6     5167.41     5642.65     84.34 o 
  -2   2   6     3746.82     4259.54    103.35 o 
   0   2   6      216.46      228.44     26.87 o 
   2   2   6     4240.06     4439.04    109.84 o 
   4   2   6     1833.65     1621.42     69.75 o 
   6   2   6     4029.50     4143.80    115.91 o 
   8   2   6     1303.23     1328.45     69.75 o 
  10   2   6      397.86      344.35     40.01 o 
  12   2   6       44.64       32.26     20.72 o 
  14   2   6      259.45      303.33     44.39 o 
  16   2   6       71.42      100.83     29.73 o 
  18   2   6       11.39       34.54     19.88 o 
  -5   3   6      635.31      555.48     30.52 o 
  -3   3   6     6330.41     7001.67    167.33 o 
  -1   3   6      410.90      375.51     34.79 o 
   1   3   6     1071.49     1263.68     62.67 o 
   3   3   6     1667.06     1583.85     71.26 o 
   5   3   6      101.59       92.40     23.92 o 
   7   3   6     3709.30     3385.44    109.93 o 
   9   3   6      316.91      307.96     37.40 o 
  11   3   6       65.29      101.00     28.39 o 
  13   3   6      186.85      193.23     36.81 o 
  15   3   6       28.89       59.81     22.91 o 
  -6   4   6     1183.86     1113.57     65.20 o 
  -4   4   6      745.38      724.25     37.16 o 
  -2   4   6     1898.06     1680.38     76.99 o 
   0   4   6     2863.09     2365.71     90.55 o 
   2   4   6      578.73      482.07     43.04 o 
   4   4   6      122.36       82.97     24.26 o 
   6   4   6      728.03      730.31     53.74 o 
   8   4   6      436.82      412.16     42.20 o 
  10   4   6     1065.49     1066.48     67.47 o 
  12   4   6        7.19       39.67     20.05 o 
  -5   5   6      719.94      716.16     40.82 o 
  -3   5   6      178.42      162.54     23.04 o 
  -1   5   6      406.95      369.79     41.36 o 
   1   5   6     3066.73     3148.49    111.78 o 
   3   5   6      142.23      167.20     32.51 o 
   5   5   6     1074.16     1118.20     67.72 o 
   7   5   6       87.03      101.42     27.88 o 
  -6   6   6      218.83      184.15     26.84 o 
  -4   6   6      576.07      577.48     39.10 o 
  -2   6   6      175.46      198.12     37.40 o 
   0   6   6     1432.45     1548.56     83.98 o 
   2   6   6      107.05      135.95     31.50 o 
   4   6   6      490.52      481.65     47.17 o 
  -7   7   6      230.22      285.64     34.91 o 
  -5   7   6      235.06      310.80     73.62 o 
  -3   7   6       31.87       79.18     27.63 o 
  -1   7   6      192.91      224.06     41.44 o 
  -6   8   6      135.32      155.73     29.09 o 
 -13  -7   7       18.17       37.22     15.15 o 
 -11  -7   7       95.64      119.11     26.01 o 
  -9  -7   7       46.76       46.96     17.52 o 
  -7  -7   7       24.40       65.06     20.74 o 
  -5  -7   7      181.46      203.23     33.04 o 
  -3  -7   7       21.77       29.23     17.28 o 
  -1  -7   7       84.47       60.78     22.55 o 
   1  -7   7       74.84       93.51     25.44 o 
   3  -7   7       23.10       49.95     18.33 o 
   5  -7   7      105.70      145.30     33.48 o 
   7  -7   7       41.04       69.07     30.24 o 
 -18  -6   7      113.31       94.43     20.99 o 
 -16  -6   7      132.88      157.55     24.10 o 
 -14  -6   7       18.00       21.23     12.62 o 
 -12  -6   7       41.82       49.90     15.98 o 
 -10  -6   7       35.33       46.81     14.72 o 
  -8  -6   7      297.59      290.68     34.96 o 
  -6  -6   7       13.14       21.63     13.36 o 
  -4  -6   7       82.66       84.11     21.56 o 
  -2  -6   7       23.87       13.13     13.31 o 
   0  -6   7      827.40      657.26     44.26 o 
   2  -6   7      314.70      347.66     36.34 o 
   4  -6   7      146.00      135.31     25.66 o 
   6  -6   7      128.73      130.77     20.55 o 
   8  -6   7       25.61       36.19     17.17 o 
  10  -6   7      134.69      133.85     40.94 o 
 -21  -5   7       72.75       81.96     24.28 o 
 -19  -5   7      183.56      175.86     24.59 o 
 -17  -5   7      119.86      122.28     21.20 o 
 -15  -5   7       55.09       60.92     19.77 o 
 -13  -5   7      286.10      317.14     28.06 o 
 -11  -5   7      311.25      286.88     26.62 o 
  -9  -5   7      593.98      454.22     29.07 o 
  -7  -5   7      125.25      125.76     23.90 o 
  -5  -5   7      530.22      464.07     35.75 o 
  -3  -5   7        4.51        8.14     11.35 o 
  -1  -5   7      301.89      264.85     30.38 o 
   1  -5   7      173.44      200.21     20.83 o 
   3  -5   7      446.91      391.22     25.39 o 
   5  -5   7      314.67      294.22     23.99 o 
   7  -5   7       81.21      134.91     19.49 o 
   9  -5   7       62.34       91.55     18.32 o 
  11  -5   7       13.95       21.80     16.44 o 
  13  -5   7       17.75       49.56     19.77 o 
 -22  -4   7       91.89      115.04     25.17 o 
 -20  -4   7       25.96       33.47     14.93 o 
 -18  -4   7      290.32      248.86     25.87 o 
 -16  -4   7      779.86      803.79     93.58 o 
 -14  -4   7      259.18      245.71     34.07 o 
 -12  -4   7      272.07      256.47     29.53 o 
 -10  -4   7      497.04      428.80     28.86 o 
  -8  -4   7      120.52      142.63     22.72 o 
  -6  -4   7      230.06      179.08     24.08 o 
  -4  -4   7      226.18      240.06     26.21 o 
  -2  -4   7      104.70       89.61     13.14 o 
   0  -4   7      967.50      863.91     32.01 o 
   2  -4   7       15.92        5.79      6.89 o 
   4  -4   7      954.11      867.67     29.19 o 
   6  -4   7      470.49      429.89     21.90 o 
   8  -4   7        7.21        4.25      9.37 o 
  10  -4   7       36.83       34.96     18.49 o 
  12  -4   7      904.98      841.20     51.69 o 
  14  -4   7       92.85      108.10     26.98 o 
  16  -4   7      117.81      136.85     30.71 o 
 -23  -3   7      131.46      151.27     28.38 o 
 -21  -3   7      130.88      129.52     28.30 o 
 -19  -3   7      233.96      241.98     24.38 o 
 -17  -3   7     1677.95     1652.00    143.70 o 
 -15  -3   7     1842.72     1639.39     76.53 o 
 -13  -3   7      224.22      172.30     23.64 o 
 -11  -3   7     1099.70      922.49     79.85 o 
  -9  -3   7     1790.21     1713.32     89.20 o 
  -7  -3   7     1573.65     1299.98    130.10 o 
  -5  -3   7      922.29      938.26     64.87 o 
  -3  -3   7      817.01      880.95     32.93 o 
  -1  -3   7     1429.13     1307.63     60.14 o 
   1  -3   7     1461.83     1410.48     37.89 o 
   3  -3   7      592.00      511.01     20.81 o 
   5  -3   7        1.11        9.48      6.98 o 
   7  -3   7      235.92      215.34     16.56 o 
   9  -3   7     1393.82     1222.47     54.85 o 
  11  -3   7     1151.51     1022.16     52.91 o 
  13  -3   7      286.48      250.93     33.32 o 
  15  -3   7       79.57      112.94     26.59 o 
  17  -3   7      144.05      181.97     33.69 o 
 -24  -2   7        5.00       17.56     14.09 o 
 -22  -2   7      368.43      364.44     37.56 o 
 -20  -2   7       73.80       84.11     20.47 o 
 -18  -2   7      441.90      393.96     44.43 o 
 -16  -2   7      685.95      640.54     39.08 o 
 -14  -2   7      405.68      340.10     26.29 o 
 -12  -2   7     1106.43     1044.23     71.26 o 
 -10  -2   7     1991.82     1957.46     55.82 o 
  -8  -2   7      895.78      915.76     70.88 o 
  -6  -2   7     7409.96     8362.61    116.96 o 
  -4  -2   7     9378.08    10645.99    150.57 o 
  -2  -2   7     2620.52     2720.33     55.90 o 
   0  -2   7     5377.85     5674.45     83.48 o 
   2  -2   7       28.17       30.70     10.18 o 
   4  -2   7      316.25      300.62     18.68 o 
   6  -2   7     2492.38     2566.15     79.49 o 
   8  -2   7      124.15      105.95     20.76 o 
  10  -2   7      111.84      121.95     22.80 o 
  12  -2   7      268.59      241.14     30.77 o 
  14  -2   7       76.64       91.63     22.77 o 
  16  -2   7      205.95      249.55     35.33 o 
  18  -2   7      106.74       93.15     24.51 o 
 -25  -1   7       82.89       89.54     35.63 o 
 -23  -1   7      287.50      269.62     40.52 o 
 -21  -1   7      174.66      173.47     26.59 o 
 -19  -1   7      254.63      247.61     27.96 o 
 -17  -1   7      339.08      339.55     26.15 o 
 -15  -1   7     1113.64     1057.70     56.14 o 
 -13  -1   7      722.41      689.32     33.80 o 
 -11  -1   7      940.94      936.13     22.93 o 
  -9  -1   7      264.58      266.02     17.83 o 
  -7  -1   7     1514.27     1471.14     59.85 o 
  -5  -1   7     5392.61     5769.19     76.34 o 
  -3  -1   7     7724.78     8467.80     94.55 o 
  -1  -1   7      180.59      191.01     16.77 o 
   1  -1   7     2040.89     2033.32     75.47 o 
   3  -1   7      265.33      263.76     19.03 o 
   5  -1   7      272.04      240.97     19.07 o 
   7  -1   7      164.04      189.05     15.66 o 
   9  -1   7      251.36      270.81     28.69 o 
  11  -1   7      888.30      772.04     80.86 o 
  13  -1   7       62.69       78.76     21.00 o 
  15  -1   7       27.61       35.90     16.53 o 
  17  -1   7       61.33       63.65     20.41 o 
  19  -1   7      126.43      171.19     31.92 o 
 -26   0   7       47.29       67.89     32.35 o 
 -24   0   7       72.69      107.48     34.54 o 
 -22   0   7     1240.89     1322.39     85.50 o 
 -20   0   7       20.73       39.68     13.70 o 
 -18   0   7     1016.29      854.11     32.83 o 
 -16   0   7     1281.55     1128.05     42.59 o 
 -14   0   7      334.84      469.69     38.33 o 
 -12   0   7      270.85      255.48     27.29 o 
 -10   0   7      104.28      131.46     14.44 o 
  -8   0   7     2607.39     3298.99     58.01 o 
  -6   0   7     1380.51     1789.46     59.97 o 
  -4   0   7      324.01      345.02     28.13 o 
  -2   0   7     2748.14     2840.87     79.18 o 
   0   0   7      491.57      539.01     37.65 o 
   2   0   7     1209.60     1222.23     58.21 o 
   4   0   7      179.79      237.62     31.92 o 
   6   0   7     1058.78      992.70     60.06 o 
   8   0   7     1594.11     1740.44     83.39 o 
  10   0   7        3.54        6.03     11.18 o 
  12   0   7     1011.89      947.76     49.76 o 
  14   0   7        6.02        7.66     12.29 o 
  16   0   7      291.23      282.58     35.48 o 
  18   0   7        0.09       20.98     14.79 o 
 -23   1   7      283.69      318.66     47.84 o 
 -21   1   7      177.43      187.59     36.22 o 
 -19   1   7      249.26      218.84     34.87 o 
 -17   1   7      344.62      365.66     38.07 o 
 -15   1   7     1109.29     1059.66     50.62 o 
 -13   1   7      729.02      663.76     37.82 o 
  -9   1   7      263.64      262.30     28.22 o 
  -7   1   7     1511.00     1437.46     42.29 o 
  -5   1   7     5437.63     5862.17    118.26 o 
  -3   1   7     7645.60     8504.25    143.45 o 
  -1   1   7      186.53      201.91     24.43 o 
   1   1   7     2057.27     1874.54     72.19 o 
   3   1   7      268.58      246.05     29.99 o 
   5   1   7      275.35      253.46     33.86 o 
   7   1   7      158.34      206.54     33.44 o 
   9   1   7      251.03      285.47     40.10 o 
  11   1   7      874.61      909.05     66.21 o 
  13   1   7       58.05       75.89     26.95 o 
  15   1   7       27.60       57.95     22.32 o 
  17   1   7       59.53       54.50     24.76 o 
  19   1   7      127.79      186.41     43.21 o 
 -16   2   7      707.30      744.46     47.76 o 
  -8   2   7      914.50     1031.43     60.06 o 
  -6   2   7     7420.79     8357.01    109.51 o 
  -4   2   7     9294.97    10654.91    172.85 o 
  -2   2   7     2615.13     2649.83     87.01 o 
   0   2   7     5419.96     5538.21    127.28 o 
   2   2   7       26.11       13.31     13.22 o 
   4   2   7      313.26      309.64     35.04 o 
   6   2   7     2501.85     2583.20     97.12 o 
   8   2   7      117.71      133.93     30.41 o 
  10   2   7      119.28      135.62     32.43 o 
  12   2   7      266.26      298.44     44.05 o 
  14   2   7       76.03      101.42     29.48 o 
  16   2   7      211.93      293.30     48.01 o 
  18   2   7      107.42      152.21     37.15 o 
  -7   3   7     1586.27     1478.50     51.12 o 
  -5   3   7      945.89     1041.83     42.48 o 
  -3   3   7      821.64      909.05     55.51 o 
  -1   3   7     1397.44     1396.43     68.73 o 
   1   3   7     1477.62     1498.77     72.02 o 
   3   3   7      586.02      505.99     43.89 o 
   5   3   7        1.23        9.77     14.07 o 
   7   3   7      228.26      198.03     34.54 o 
   9   3   7     1380.83     1298.21     75.73 o 
  11   3   7     1154.79     1191.91     76.32 o 
  13   3   7      282.64      314.02     46.41 o 
  15   3   7       84.56      122.05     33.86 o 
  17   3   7      140.76      195.68     41.53 o 
  -6   4   7      223.03      204.38     35.21 o 
  -4   4   7      221.32      262.51     26.64 o 
  -2   4   7      103.38       76.15     24.01 o 
   0   4   7      948.86      882.77     59.22 o 
   2   4   7       17.08       31.84     18.36 o 
   4   4   7      943.75      891.70     61.15 o 
   6   4   7      461.33      424.12     44.73 o 
   8   4   7        7.64        8.76     13.90 o 
  10   4   7       34.41       39.84     19.71 o 
  12   4   7      897.61     1035.40     73.03 o 
  -7   5   7      128.17      133.56     25.35 o 
  -5   5   7      542.23      522.92     36.25 o 
  -3   5   7        4.87       17.77     17.35 o 
  -1   5   7      311.93      341.57     44.22 o 
   1   5   7      178.11      234.59     38.66 o 
   3   5   7      443.32      484.43     46.75 o 
   5   5   7      314.76      344.26     44.64 o 
   7   5   7       78.04      114.64     30.16 o 
   9   5   7       63.06       94.76     28.05 o 
  -8   6   7      297.97      261.41     31.92 o 
  -6   6   7       12.05       22.55     13.76 o 
  -4   6   7       82.16       88.69     21.40 o 
  -2   6   7       24.81       16.26     15.84 o 
   0   6   7      844.27      750.61     61.49 o 
   2   6   7      307.41      352.18     47.17 o 
   4   6   7      146.79      162.23     35.21 o 
  -9   7   7       46.30       59.77     20.07 o 
  -7   7   7       23.08       41.47     19.05 o 
  -5   7   7      185.24      258.09     33.93 o 
  -3   7   7       21.41       42.96     22.49 o 
  -1   7   7       85.21      110.26     32.77 o 
 -13  -7   8       10.50       27.41     19.42 o 
 -11  -7   8       19.46       26.73     17.09 o 
  -9  -7   8       13.05       15.75     14.09 o 
  -7  -7   8      166.84      163.51     30.79 o 
  -5  -7   8      222.81      194.74     32.40 o 
  -3  -7   8       41.42       63.22     20.67 o 
  -1  -7   8       29.02       39.28     18.67 o 
   1  -7   8       63.79       52.92     20.07 o 
   3  -7   8       54.96      100.11     24.37 o 
   5  -7   8       16.51       32.42     25.19 o 
 -18  -6   8        2.59       21.75     13.97 o 
 -16  -6   8       16.84        9.36     15.86 o 
 -14  -6   8      148.30      149.77     24.39 o 
 -12  -6   8       19.84       24.65     13.39 o 
 -10  -6   8       51.03       51.41     21.06 o 
  -8  -6   8       64.03       83.88     21.18 o 
  -6  -6   8       11.55       31.14     16.13 o 
  -4  -6   8      310.96      325.73     36.69 o 
  -2  -6   8      687.59      583.75     43.09 o 
   0  -6   8       32.12       70.15     19.57 o 
   2  -6   8       35.80       58.83     19.06 o 
   4  -6   8       20.71       15.26     19.54 o 
   6  -6   8       66.78       84.76     22.95 o 
   8  -6   8       53.62       81.02     23.31 o 
  10  -6   8       81.69      118.60     38.83 o 
 -21  -5   8       20.04       34.49     18.73 o 
 -19  -5   8       15.80       38.80     17.88 o 
 -17  -5   8      196.70      218.54     35.97 o 
 -15  -5   8      195.72      185.51     30.70 o 
 -13  -5   8       18.98       10.21     12.99 o 
 -11  -5   8       58.03       51.28     14.66 o 
  -9  -5   8     1117.24     1061.17    105.71 o 
  -7  -5   8     1236.23     1083.66     53.33 o 
  -5  -5   8       48.39       40.73     16.23 o 
  -3  -5   8      127.58      127.45     23.94 o 
  -1  -5   8     3217.20     2941.42     85.08 o 
   1  -5   8      146.32      169.23     25.99 o 
   3  -5   8      466.64      452.69     27.42 o 
   5  -5   8      342.75      318.05     26.54 o 
   7  -5   8      681.48      648.96     34.54 o 
   9  -5   8      160.18      147.65     26.97 o 
  11  -5   8      169.56      192.40     32.07 o 
  13  -5   8       80.44       88.88     38.49 o 
 -22  -4   8       73.95       75.70     21.98 o 
 -20  -4   8       22.09        7.84      9.69 o 
 -18  -4   8      149.18      181.54     28.62 o 
 -16  -4   8       42.00       41.25     15.97 o 
 -14  -4   8      365.92      327.14     39.30 o 
 -12  -4   8      444.51      456.18     35.04 o 
 -10  -4   8      222.88      188.09     36.81 o 
  -8  -4   8      294.67      293.27     36.22 o 
  -6  -4   8      631.57      528.79     35.31 o 
  -4  -4   8      716.07      650.42     37.87 o 
  -2  -4   8      317.13      293.50     20.77 o 
   0  -4   8     1189.36     1110.29     37.68 o 
   2  -4   8      952.99      972.65     36.20 o 
   4  -4   8     1483.16     1429.84     38.04 o 
   6  -4   8     1738.37     1548.34     53.08 o 
   8  -4   8      749.91      694.44     34.36 o 
  10  -4   8       39.39       16.94     15.28 o 
  12  -4   8       90.08       78.03     22.99 o 
  14  -4   8      119.41      164.21     32.72 o 
 -23  -3   8       49.74       71.34     21.59 o 
 -21  -3   8      204.73      189.20     30.29 o 
 -19  -3   8      223.16      209.85     28.58 o 
 -17  -3   8       55.41       68.41     17.92 o 
 -15  -3   8      324.19      334.43     32.30 o 
 -13  -3   8        6.78        5.06     10.93 o 
 -11  -3   8      421.52      392.89     40.64 o 
  -9  -3   8     1747.18     1617.71     79.43 o 
  -7  -3   8      840.67      694.76     51.80 o 
  -5  -3   8      177.70      229.44     18.70 o 
  -3  -3   8        6.64       -0.35      5.91 o 
  -1  -3   8       18.70       20.92      8.22 o 
   1  -3   8      617.07      578.17     26.02 o 
   3  -3   8       98.55       87.28     13.88 o 
   5  -3   8     1533.62     1514.11     37.22 o 
   7  -3   8      585.88      528.30     36.87 o 
   9  -3   8      538.84      480.39     37.25 o 
  11  -3   8      199.60      258.63     37.82 o 
  13  -3   8       23.19       35.26     18.28 o 
  15  -3   8       24.76       27.50     34.03 o 
 -24  -2   8       42.70       62.37     19.24 o 
 -22  -2   8       43.17       68.57     19.59 o 
 -20  -2   8      103.11      102.50     21.84 o 
 -18  -2   8      396.61      372.42     29.78 o 
 -16  -2   8      229.72      213.27     25.94 o 
 -14  -2   8       78.19      133.35     21.31 o 
 -12  -2   8     2266.73     2510.33    104.91 o 
 -10  -2   8     1726.56     1820.12     43.80 o 
  -8  -2   8      514.59      526.60     24.35 o 
  -6  -2   8     4154.65     4307.37     69.43 o 
  -4  -2   8     1215.49     1178.45     38.49 o 
  -2  -2   8     2726.02     3067.51     63.41 o 
   0  -2   8     3285.01     3391.50     68.73 o 
   2  -2   8     1376.02     1248.25     43.24 o 
   4  -2   8      561.31      623.49     31.73 o 
   6  -2   8     1624.73     1691.28     58.30 o 
   8  -2   8      352.43      335.27     32.10 o 
  10  -2   8      536.46      507.45     37.97 o 
  12  -2   8      131.18      143.11     26.56 o 
  14  -2   8      301.48      269.76     36.07 o 
  16  -2   8      216.18      266.23     37.07 o 
 -25  -1   8       27.70       37.23     25.44 o 
 -23  -1   8      218.42      254.40     32.12 o 
 -21  -1   8     1321.61     1194.51     56.29 o 
 -19  -1   8      114.33      111.46     19.92 o 
 -17  -1   8      331.67      307.08     26.86 o 
 -15  -1   8      380.65      322.66     25.24 o 
 -13  -1   8     1077.34      978.81     38.49 o 
 -11  -1   8     1897.10     1743.80     83.05 o 
  -9  -1   8     2337.63     2396.23     53.06 o 
  -7  -1   8     7181.20     7961.31    120.29 o 
  -5  -1   8      529.82      498.82     25.23 o 
  -3  -1   8     3818.53     4208.87     72.08 o 
  -1  -1   8      625.55      581.11     28.35 o 
   1  -1   8      177.86      158.90     24.34 o 
   3  -1   8      154.81      156.99     21.14 o 
   5  -1   8      485.70      421.97     25.72 o 
   7  -1   8     1569.15     1521.68     80.19 o 
   9  -1   8      206.74      209.95     27.70 o 
  11  -1   8      216.13      205.81     29.05 o 
  13  -1   8      542.94      517.59     40.21 o 
  15  -1   8       88.00      109.36     24.85 o 
  17  -1   8       45.95       69.07     34.11 o 
 -26   0   8      191.02      178.32     44.05 o 
 -24   0   8        0.04       -2.11     17.27 o 
 -22   0   8      485.10      447.87     51.72 o 
 -20   0   8        3.34        9.14      9.80 o 
 -18   0   8      703.84      692.26     35.95 o 
 -16   0   8      145.55      133.97     19.11 o 
 -14   0   8     2531.93     2814.34     90.47 o 
 -12   0   8      265.34      194.59     18.52 o 
 -10   0   8     1578.36     1400.98     41.27 o 
  -8   0   8      708.07      706.47     41.53 o 
  -6   0   8      543.04      693.50     41.02 o 
  -4   0   8     1102.16      988.32     49.45 o 
  -2   0   8     4819.51     4271.92    104.87 o 
   0   0   8      132.15       74.72     19.88 o 
   2   0   8      631.05      577.34     43.55 o 
   4   0   8      309.89      327.84     35.80 o 
   6   0   8      389.04      281.93     38.83 o 
   8   0   8       42.65       43.80     20.72 o 
  10   0   8      179.99      218.17     40.43 o 
  12   0   8      559.15      474.83     52.06 o 
  14   0   8      201.17      236.46     32.85 o 
  16   0   8      198.47      198.82     32.43 o 
  18   0   8      179.44      175.99     31.98 o 
 -23   1   8      214.66      287.57     45.82 o 
 -21   1   8     1305.15     1283.98     79.01 o 
 -19   1   8      119.40      129.13     29.23 o 
 -15   1   8      380.02      336.09     31.08 o 
 -11   1   8     1864.81     1871.68     75.47 o 
  -9   1   8     2323.99     2389.05     58.40 o 
  -7   1   8     7138.08     7958.25    147.07 o 
  -5   1   8      490.77      464.63     37.32 o 
  -3   1   8     3824.07     4095.87    106.47 o 
  -1   1   8      615.89      526.12     40.68 o 
   1   1   8      174.96       99.82     23.67 o 
   3   1   8      165.91      133.01     27.12 o 
   5   1   8      475.71      387.98     39.67 o 
   7   1   8     1581.00     1385.98     76.06 o 
   9   1   8      205.08      208.98     39.25 o 
  11   1   8      209.00      221.70     41.02 o 
  13   1   8      542.93      538.84     55.34 o 
  15   1   8       90.40      149.94     38.41 o 
  17   1   8       45.73       65.37     26.70 o 
 -16   2   8      227.88      202.41     28.22 o 
 -10   2   8     1712.79     1660.29     53.93 o 
  -8   2   8      518.66      476.53     29.15 o 
  -6   2   8     4089.36     4278.74    116.50 o 
  -4   2   8     1220.01     1221.90     62.59 o 
  -2   2   8     2775.62     3175.62    100.91 o 
   0   2   8     3196.59     3173.76    102.77 o 
   4   2   8      567.80      515.93     45.32 o 
   6   2   8     1665.48     1670.36     82.89 o 
   8   2   8      361.78      377.96     43.72 o 
  10   2   8      536.54      590.40     56.10 o 
  12   2   8      126.16      137.39     34.54 o 
  14   2   8      300.29      353.36     52.22 o 
  16   2   8      217.95      282.27     49.45 o 
  -9   3   8     1758.62     1692.49     58.09 o 
  -7   3   8      859.22      724.56     37.93 o 
  -5   3   8      169.41      252.70     35.63 o 
  -3   3   8        8.45       28.30     16.00 o 
  -1   3   8       19.42       13.06     13.56 o 
   1   3   8      635.05      590.90     48.77 o 
   3   3   8       98.34       84.32     25.69 o 
   5   3   8     1513.89     1523.71     80.53 o 
   7   3   8      592.23      580.79     52.98 o 
   9   3   8      540.16      548.11     52.65 o 
  11   3   8      196.14      296.84     46.92 o 
  13   3   8       21.97       48.69     20.97 o 
  15   3   8       25.69       16.34     15.50 o 
  -8   4   8      287.38      245.94     30.37 o 
  -6   4   8      638.63      586.69     36.92 o 
  -4   4   8      737.44      711.86     56.35 o 
  -2   4   8      320.09      313.18     41.44 o 
   0   4   8     1180.48     1174.47     70.92 o 
   2   4   8      940.78      908.21     63.18 o 
   4   4   8     1471.03     1357.43     77.75 o 
   6   4   8     1721.83     1629.25     86.68 o 
   8   4   8      759.74      658.37     57.19 o 
  10   4   8       39.48       53.66     22.83 o 
  12   4   8       90.98      118.60     33.10 o 
  -9   5   8     1122.74     1120.91     54.90 o 
  -7   5   8     1240.40     1233.46     90.43 o 
  -5   5   8       46.92       44.16     17.17 o 
  -3   5   8      127.05      129.64     32.85 o 
  -1   5   8     3232.80     3228.94    122.73 o 
   1   5   8      134.82      162.40     35.38 o 
   3   5   8      470.94      553.33     52.73 o 
   5   5   8      338.64      324.81     46.24 o 
   7   5   8      674.97      608.84     56.10 o 
   9   5   8      157.75      153.98     35.46 o 
 -10   6   8       52.32       62.27     19.38 o 
  -8   6   8       66.51       74.20     20.08 o 
  -6   6   8       10.16       12.91     13.50 o 
  -4   6   8      306.45      358.50     50.20 o 
  -2   6   8      688.93      676.82     60.99 o 
   0   6   8       30.15       51.72     21.31 o 
   2   6   8       35.13       52.14     21.65 o 
   4   6   8       22.52       61.83     24.01 o 
 -11   7   8       18.21       42.52     18.28 o 
  -9   7   8       12.60       23.54     15.62 o 
  -7   7   8      168.90      227.86     34.04 o 
  -5   7   8      217.93      244.62     47.93 o 
  -3   7   8       40.19       47.93     25.02 o 
  -1   7   8       28.71       45.49     23.67 o 
   1   7   8       62.72       72.27     27.12 o 
 -11  -7   9       20.17       27.42     17.02 o 
  -9  -7   9       78.42       89.64     24.15 o 
  -7  -7   9       84.88       94.01     24.64 o 
  -5  -7   9       22.22       38.65     24.98 o 
  -3  -7   9      119.91      172.77     32.57 o 
  -1  -7   9       18.09       27.38     17.98 o 
   1  -7   9      162.41      197.04     33.41 o 
   3  -7   9       51.48       88.03     23.74 o 
 -16  -6   9       65.13      101.89     26.42 o 
 -14  -6   9       26.56       41.86     24.43 o 
 -12  -6   9       57.57       94.54     23.85 o 
 -10  -6   9      128.18      149.30     28.66 o 
  -8  -6   9       72.34       71.08     21.03 o 
  -6  -6   9       10.26       18.94     14.37 o 
  -4  -6   9       20.84       17.50     14.63 o 
  -2  -6   9      253.61      265.76     35.01 o 
   0  -6   9      363.72      359.40     38.47 o 
   2  -6   9       59.34       44.75     18.91 o 
   4  -6   9      102.79      107.09     35.00 o 
   6  -6   9       13.33       36.73     24.68 o 
   8  -6   9       41.88       63.43     28.89 o 
 -19  -5   9      106.34      127.58     25.84 o 
 -17  -5   9       75.97       93.25     23.04 o 
 -15  -5   9       65.63       75.52     21.53 o 
 -13  -5   9      187.65      200.81     43.80 o 
 -11  -5   9      383.21      427.91     57.03 o 
  -9  -5   9     1401.74     1018.69     55.89 o 
  -7  -5   9      823.52      785.69     60.77 o 
  -5  -5   9      290.22      310.98     34.07 o 
  -3  -5   9       42.93       41.87     16.20 o 
  -1  -5   9      311.46      330.98     34.49 o 
   1  -5   9      213.20      180.24     26.90 o 
   3  -5   9      232.63      196.15     22.10 o 
   5  -5   9      135.40      144.10     20.53 o 
   7  -5   9       22.75       27.79     14.84 o 
   9  -5   9       27.78       37.80     17.70 o 
  11  -5   9       37.35       87.07     23.49 o 
 -22  -4   9       99.69      103.65     25.14 o 
 -20  -4   9        4.90        9.27     18.78 o 
 -18  -4   9       74.61       89.00     37.15 o 
 -16  -4   9      172.56      248.60     31.95 o 
 -14  -4   9      598.55      582.20     40.82 o 
 -12  -4   9      489.03      432.63     49.11 o 
 -10  -4   9     1364.52     1221.81     77.92 o 
  -8  -4   9      371.85      399.77     45.91 o 
  -6  -4   9       75.22       67.48     17.91 o 
  -4  -4   9      145.79      137.98     23.28 o 
  -2  -4   9      669.09      676.25     33.34 o 
   0  -4   9     1738.43     1568.64     46.10 o 
   2  -4   9       99.21      131.62     18.19 o 
   4  -4   9      810.71      708.51     32.68 o 
   6  -4   9      199.48      164.54     20.43 o 
   8  -4   9      289.85      267.02     35.63 o 
  10  -4   9      169.09      164.83     29.46 o 
  12  -4   9      148.99      146.92     29.90 o 
  14  -4   9       77.38       86.49     25.86 o 
 -23  -3   9       44.35       57.74     19.84 o 
 -21  -3   9      187.06      216.96     37.61 o 
 -19  -3   9       61.79       87.25     19.88 o 
 -17  -3   9      915.80      811.08     66.92 o 
 -15  -3   9      366.64      347.24     33.70 o 
 -13  -3   9      305.40      304.76     31.21 o 
 -11  -3   9       85.89       86.51     27.04 o 
  -9  -3   9      425.66      447.28     44.98 o 
  -7  -3   9      837.28      933.23     62.08 o 
  -5  -3   9      381.97      382.12     46.79 o 
  -3  -3   9      124.51      185.85     20.50 o 
  -1  -3   9       75.19       72.22     15.18 o 
   1  -3   9      237.20      255.69     23.79 o 
   3  -3   9      282.02      383.98     28.68 o 
   5  -3   9     1186.08     1114.68    101.00 o 
   7  -3   9      366.73      388.71     32.99 o 
   9  -3   9     1027.82      940.47     52.14 o 
  11  -3   9      280.21      264.33     34.38 o 
  13  -3   9        7.49        9.52     15.18 o 
  15  -3   9       76.55       87.58     25.61 o 
 -24  -2   9       83.88      103.83     23.56 o 
 -22  -2   9      545.15      493.49     40.14 o 
 -20  -2   9       32.65       56.37     18.66 o 
 -18  -2   9      272.95      245.21     28.42 o 
 -16  -2   9     2005.01     1919.91    148.42 o 
 -14  -2   9      516.27      529.20     34.55 o 
 -12  -2   9      503.78      568.16     48.52 o 
 -10  -2   9      977.22      805.28     56.52 o 
  -8  -2   9      719.84      648.58     29.18 o 
  -6  -2   9     2185.09     2241.61     54.30 o 
  -4  -2   9      397.33      473.65     26.89 o 
  -2  -2   9     2086.47     2033.71     67.93 o 
   0  -2   9      480.07      400.34     26.55 o 
   2  -2   9      449.13      469.99     29.48 o 
   4  -2   9      222.76      223.20     23.22 o 
   6  -2   9      629.01      549.54     52.65 o 
   8  -2   9       62.69       49.87     24.51 o 
  10  -2   9      480.78      433.94     36.44 o 
  12  -2   9      191.80      172.11     29.98 o 
  14  -2   9      114.32      144.32     29.62 o 
  16  -2   9        6.15       21.97     16.21 o 
 -25  -1   9       21.41        5.22     20.47 o 
 -23  -1   9      212.44      186.66     28.88 o 
 -21  -1   9       15.70       36.83     14.71 o 
 -19  -1   9      147.40      198.34     25.01 o 
 -17  -1   9      190.56      214.37     25.22 o 
 -15  -1   9      881.72      753.38     55.00 o 
 -13  -1   9     1268.34     1253.74     84.66 o 
 -11  -1   9      585.33      684.12     31.39 o 
  -9  -1   9      326.03      224.27     19.67 o 
  -7  -1   9     2220.02     2261.69     55.16 o 
  -5  -1   9      816.31     1044.86     72.23 o 
  -3  -1   9     1412.75     1319.40     61.15 o 
  -1  -1   9     1603.71     1479.04     46.96 o 
   1  -1   9     2417.01     2624.83     64.19 o 
   3  -1   9      749.96      662.97     33.47 o 
   5  -1   9       81.36      101.21     16.94 o 
   7  -1   9      518.08      492.18     50.62 o 
   9  -1   9      892.65      902.73     70.00 o 
  11  -1   9       13.15       19.29     18.19 o 
  13  -1   9      224.83      204.57     31.03 o 
  15  -1   9       52.44       59.27     20.73 o 
  17  -1   9       24.04       32.46     16.73 o 
 -26   0   9      150.93      173.27     45.23 o 
 -24   0   9      528.84      484.01     57.03 o 
 -22   0   9       43.25       33.36     22.74 o 
 -20   0   9       98.71      101.65     19.44 o 
 -18   0   9       58.49       55.31     14.64 o 
 -16   0   9      183.02      211.68     32.85 o 
 -14   0   9       27.76       24.08     16.43 o 
 -12   0   9      234.44      246.91     20.19 o 
 -10   0   9      437.72      665.78     43.46 o 
  -8   0   9      769.70      660.31     42.54 o 
  -6   0   9     1490.24     1530.36     64.19 o 
  -4   0   9      784.03      910.57     51.21 o 
  -2   0   9       38.99       34.28     15.92 o 
   0   0   9     2547.47     2865.55     95.94 o 
   2   0   9       83.89      151.20     30.07 o 
   4   0   9     4257.13     4304.94    129.05 o 
   6   0   9       62.40       98.55     30.24 o 
   8   0   9       58.56       30.32     21.14 o 
  10   0   9       19.91        4.04     14.40 o 
  12   0   9       53.16       71.18     26.95 o 
  14   0   9      610.89      524.61     59.30 o 
  16   0   9        0.04       28.39     20.47 o 
 -23   1   9      208.51      169.98     38.07 o 
 -21   1   9       17.47       22.91     18.53 o 
 -19   1   9      147.04      211.26     35.04 o 
 -13   1   9     1251.45     1116.60     44.63 o 
 -11   1   9      610.20      698.74     34.67 o 
  -9   1   9      308.09      226.80     25.02 o 
  -7   1   9     2258.38     2210.30     82.13 o 
  -5   1   9      808.23     1036.33     56.86 o 
  -3   1   9     1361.80     1206.90     62.16 o 
  -1   1   9     1587.78     1473.92     70.25 o 
   1   1   9     2403.82     2453.82     93.16 o 
   3   1   9      750.42      586.10     49.28 o 
   5   1   9       75.07       88.36     26.70 o 
   7   1   9      515.57      377.03     43.97 o 
   9   1   9      903.41      897.01     68.73 o 
  11   1   9       12.99       11.03     16.76 o 
  13   1   9      228.32      236.61     46.08 o 
  15   1   9       53.08       42.54     23.33 o 
  17   1   9       24.47       61.07     25.69 o 
 -12   2   9      514.53      569.06     34.65 o 
 -10   2   9      975.53      821.32     39.85 o 
  -8   2   9      730.74      638.11     34.81 o 
  -6   2   9     2131.99     2231.35     88.53 o 
  -4   2   9      406.78      442.31     40.68 o 
   0   2   9      488.37      403.56     40.43 o 
   2   2   9      433.61      424.45     43.13 o 
   4   2   9      230.45      243.35     37.74 o 
   6   2   9      613.55      456.88     48.01 o 
   8   2   9       64.85       86.68     29.14 o 
  10   2   9      491.86      484.51     51.72 o 
  12   2   9      190.52      197.87     42.37 o 
  14   2   9      114.28      137.55     36.98 o 
  16   2   9        6.20       50.12     21.82 o 
 -11   3   9       91.78       66.85     17.75 o 
  -9   3   9      437.86      461.72     32.68 o 
  -7   3   9      844.34      946.25     61.87 o 
  -3   3   9      115.98      144.80     30.75 o 
  -1   3   9       74.17       67.56     23.59 o 
   1   3   9      234.10      199.63     34.96 o 
   3   3   9      290.96      341.82     42.12 o 
   5   3   9     1162.21      964.31     68.31 o 
   7   3   9      365.25      365.66     44.05 o 
   9   3   9     1030.37      899.28     69.07 o 
  11   3   9      278.69      296.84     49.19 o 
  13   3   9        8.29       35.72     19.04 o 
  15   3   9       79.35      119.95     33.95 o 
 -10   4   9     1356.75     1334.05     58.28 o 
  -8   4   9      380.20      365.43     33.16 o 
  -6   4   9       76.70       58.88     24.60 o 
  -4   4   9      139.84      181.27     36.47 o 
  -2   4   9      639.35      711.69     57.87 o 
   0   4   9     1755.77     1490.43     82.80 o 
   2   4   9      100.01       79.94     27.12 o 
   4   4   9      809.35      745.55     60.82 o 
   6   4   9      199.72      203.85     39.42 o 
   8   4   9      298.35      323.12     47.42 o 
  10   4   9      169.70      230.13     42.62 o 
  12   4   9      147.32      155.75     39.51 o 
  14   4   9       79.29      118.60     32.18 o 
 -11   5   9      377.66      349.87     36.30 o 
  -9   5   9     1418.31     1190.37     91.81 o 
  -7   5   9      817.11      869.56     49.07 o 
  -5   5   9      295.28      351.17     49.45 o 
  -3   5   9       41.65       43.80     21.99 o 
  -1   5   9      304.36      397.08     46.83 o 
   1   5   9      211.64      173.77     37.65 o 
   3   5   9      233.10      242.93     41.95 o 
   5   5   9      143.21      159.88     36.89 o 
   7   5   9       22.91       46.75     21.90 o 
   9   5   9       27.03       54.67     23.08 o 
 -12   6   9       54.92       98.70     23.71 o 
 -10   6   9      123.56      176.61     29.99 o 
  -8   6   9       71.65       91.01     22.07 o 
  -6   6   9       12.10       36.73     22.91 o 
  -4   6   9       22.14       45.74     22.24 o 
  -2   6   9      253.10      278.65     47.26 o 
   0   6   9      367.34      402.81     54.33 o 
   2   6   9       56.84       64.10     25.61 o 
   4   6   9      103.34      107.90     31.08 o 
   6   6   9       12.55       64.02     25.52 o 
 -11   7   9       20.60       53.17     19.45 o 
  -9   7   9       76.10       71.98     22.15 o 
  -7   7   9       84.68      148.50     39.84 o 
  -5   7   9       22.67       47.93     22.91 o 
  -3   7   9      120.38      177.82     42.88 o 
  -1   7   9       16.30       61.83     28.39 o 
   1   7   9      165.38      190.12     41.53 o 
  -9  -7  10        8.96       15.62     17.73 o 
  -7  -7  10       77.84      112.51     28.20 o 
  -5  -7  10        3.20       17.08     14.93 o 
  -3  -7  10       80.79      120.56     27.68 o 
  -1  -7  10      276.78      279.10     39.44 o 
 -16  -6  10       30.49       44.64     26.45 o 
 -14  -6  10       64.93       76.91     30.32 o 
 -12  -6  10      112.97      117.17     37.82 o 
 -10  -6  10        5.60        9.35     15.04 o 
  -8  -6  10      271.21      279.58     37.19 o 
  -6  -6  10      184.09      154.60     29.25 o 
  -4  -6  10       90.62       98.18     24.45 o 
  -2  -6  10       71.95      106.19     24.64 o 
   0  -6  10      249.22      247.18     34.99 o 
   2  -6  10      159.13      168.29     30.01 o 
   4  -6  10        0.91        2.53     18.95 o 
   6  -6  10        1.04       10.70     22.32 o 
 -19  -5  10        6.66       16.17     23.29 o 
 -17  -5  10       37.15       60.94     18.81 o 
 -15  -5  10      123.52      161.48     41.27 o 
 -13  -5  10      466.54      475.92     56.61 o 
 -11  -5  10      286.07      319.33     51.80 o 
  -9  -5  10       56.66       65.20     28.72 o 
  -7  -5  10      255.62      233.06     31.80 o 
  -5  -5  10      246.13      243.44     32.01 o 
  -3  -5  10      209.17      228.77     31.12 o 
  -1  -5  10      240.38      219.34     30.46 o 
   1  -5  10      132.01      113.82     23.49 o 
   3  -5  10       61.00       52.37     13.92 o 
   5  -5  10       40.90       58.51     18.99 o 
   7  -5  10       14.89       20.72     20.47 o 
   9  -5  10       29.35       25.14     18.22 o 
 -22  -4  10      151.15      156.42     39.38 o 
 -20  -4  10       16.61       54.98     18.50 o 
 -18  -4  10      473.78      420.98     39.13 o 
 -16  -4  10       78.80      123.77     40.90 o 
 -14  -4  10      193.13      188.01     40.52 o 
 -12  -4  10       11.02        0.84     14.66 o 
 -10  -4  10       91.31      142.27     35.63 o 
  -8  -4  10      444.28      422.52     49.02 o 
  -6  -4  10      780.86      739.07     62.33 o 
  -4  -4  10       86.41      117.42     32.01 o 
  -2  -4  10      450.43      405.67     45.82 o 
   0  -4  10      668.67      673.59     49.57 o 
   2  -4  10      194.57      197.82     25.16 o 
   4  -4  10      165.79      170.40     32.35 o 
   6  -4  10      635.26      563.19     57.28 o 
   8  -4  10      117.83      127.45     36.22 o 
  10  -4  10      150.85      161.07     35.97 o 
  12  -4  10       57.56       88.94     25.52 o 
 -23  -3  10      178.09      222.68     34.37 o 
 -21  -3  10       74.68       85.13     21.97 o 
 -19  -3  10      372.36      403.38     36.74 o 
 -17  -3  10      140.91      119.45     23.76 o 
 -15  -3  10      287.59      331.48     34.24 o 
 -13  -3  10     1119.48     1065.39     72.19 o 
 -11  -3  10        9.96       25.94     19.46 o 
  -9  -3  10      290.36      242.85     39.76 o 
  -7  -3  10      170.18      175.21     34.54 o 
  -5  -3  10     1002.34      883.04     38.00 o 
  -3  -3  10      673.63      634.75     34.00 o 
  -1  -3  10     1134.74     1142.44     68.27 o 
   1  -3  10      625.70      561.07     34.13 o 
   3  -3  10      158.99      172.43     23.32 o 
   5  -3  10      209.20      212.27     39.51 o 
   7  -3  10      720.84      702.26     63.51 o 
   9  -3  10      455.77      471.46     56.02 o 
  11  -3  10       87.21       78.80     23.37 o 
  13  -3  10       56.95       94.28     26.15 o 
 -24  -2  10       72.30       66.46     32.47 o 
 -22  -2  10      229.14      250.51     47.26 o 
 -20  -2  10      518.65      524.71     37.89 o 
 -18  -2  10      463.38      484.45     35.68 o 
 -16  -2  10       64.68       68.84     18.23 o 
 -14  -2  10      699.07      729.13     58.46 o 
 -12  -2  10     1163.96     1142.21     70.50 o 
 -10  -2  10      104.92      103.94     28.13 o 
  -8  -2  10      494.78      429.20     25.96 o 
  -6  -2  10     1350.10     1365.77     45.97 o 
  -4  -2  10       27.61       29.63     11.06 o 
  -2  -2  10      570.88      527.69     44.43 o 
   0  -2  10      303.80      357.56     26.45 o 
   2  -2  10      494.38      482.53     34.49 o 
   4  -2  10      726.11      706.88     37.37 o 
   6  -2  10      974.98      808.31     65.62 o 
   8  -2  10        8.39       31.50     20.97 o 
  10  -2  10       88.30       95.69     32.68 o 
  12  -2  10       76.14       59.05     30.58 o 
  14  -2  10       26.68       58.63     29.14 o 
 -25  -1  10        6.23        9.52     21.06 o 
 -23  -1  10       57.92       77.41     30.58 o 
 -21  -1  10      446.29      450.65     49.45 o 
 -19  -1  10      744.16      668.94     39.78 o 
 -17  -1  10      458.30      429.82     31.79 o 
 -15  -1  10      984.86      916.04     63.68 o 
 -13  -1  10      662.31      601.47     31.65 o 
 -11  -1  10      822.82      936.73     38.54 o 
  -9  -1  10      669.33      719.43     36.98 o 
  -7  -1  10     2314.35     2031.49     55.76 o 
  -5  -1  10     1743.95     1794.92     53.31 o 
  -3  -1  10     1089.01     1101.82     48.94 o 
  -1  -1  10     1598.52     1481.26     50.14 o 
   1  -1  10      466.25      435.62     28.93 o 
   3  -1  10      593.78      593.44     33.76 o 
   5  -1  10      930.15     1072.49     55.47 o 
   7  -1  10      531.80      528.31     54.58 o 
   9  -1  10      661.99      610.61     61.15 o 
  11  -1  10       43.97       29.40     24.43 o 
  13  -1  10      285.02      257.50     49.78 o 
  15  -1  10       38.43       88.70     31.76 o 
 -24   0  10        1.09        0.51     17.69 o 
 -22   0  10      728.96      877.55     71.68 o 
 -20   0  10        9.90       19.12     18.28 o 
 -18   0  10      293.28      279.32     40.18 o 
 -16   0  10      349.41      454.62     29.78 o 
 -14   0  10      955.00      962.45     40.23 o 
 -12   0  10     3389.98     3609.67    105.04 o 
 -10   0  10      908.24      726.52     47.68 o 
  -8   0  10      142.15      188.52     28.22 o 
  -6   0  10      107.47      137.13     25.27 o 
  -4   0  10      278.67      216.40     31.00 o 
  -2   0  10     2339.84     1966.86     82.30 o 
   0   0  10       84.44      150.02     29.57 o 
   2   0  10     1342.08     1361.81     74.72 o 
   4   0  10       66.53       78.93     27.38 o 
   6   0  10        3.11       -2.27     13.56 o 
   8   0  10      574.87      454.69     50.88 o 
  10   0  10      242.10      189.78     41.27 o 
  12   0  10      430.51      427.82     58.88 o 
  14   0  10      574.86      558.05     61.83 o 
  16   0  10      124.49      159.20     42.20 o 
 -21   1  10      453.48      485.02     50.71 o 
 -15   1  10      970.27      889.85     42.78 o 
 -13   1  10      676.49      636.23     38.24 o 
 -11   1  10      812.98      952.02     41.82 o 
  -9   1  10      641.15      634.11     48.18 o 
  -7   1  10     2350.25     1977.39     81.96 o 
  -5   1  10     1729.30     1494.65     72.10 o 
  -3   1  10     1063.57     1022.35     60.90 o 
   1   1  10      466.65      448.29     44.22 o 
   3   1  10      596.68      567.57     51.64 o 
   5   1  10      920.50      892.96     66.12 o 
   7   1  10      541.16      539.43     54.75 o 
   9   1  10      666.20      642.79     60.06 o 
  11   1  10       45.69       80.11     27.63 o 
  13   1  10      285.80      299.54     51.97 o 
  15   1  10       38.37       84.66     28.13 o 
 -14   2  10      673.13      672.19     39.80 o 
 -12   2  10     1144.31     1194.83     50.39 o 
 -10   2  10      101.12       91.71     18.75 o 
  -8   2  10      471.61      403.65     41.11 o 
  -6   2  10     1378.60     1399.38     74.29 o 
  -4   2  10       29.01       38.49     19.21 o 
  -2   2  10      562.34      509.11     46.50 o 
   0   2  10      297.87      302.06     40.85 o 
   2   2  10      491.97      500.18     49.53 o 
   4   2  10      733.08      691.31     58.29 o 
   6   2  10      975.41      858.60     67.05 o 
   8   2  10        6.88       26.53     17.77 o 
  10   2  10       88.42      107.99     32.60 o 
  12   2  10       73.17       94.93     31.67 o 
  14   2  10       27.20       69.91     27.04 o 
 -13   3  10     1083.09     1053.00     51.67 o 
 -11   3  10       13.60       24.33     13.56 o 
  -9   3  10      283.22      236.24     27.83 o 
  -7   3  10      162.53      152.29     33.69 o 
  -3   3  10      671.97      578.60     51.38 o 
  -1   3  10     1124.96      985.28     67.64 o 
   1   3  10      622.64      548.70     52.73 o 
   3   3  10      157.08      187.00     38.66 o 
   5   3  10      207.62      240.49     41.70 o 
   7   3  10      724.42      758.86     64.35 o 
   9   3  10      446.61      446.69     51.72 o 
  11   3  10       90.85      114.14     35.55 o 
  13   3  10       58.22      107.40     32.26 o 
 -14   4  10      198.27      210.76     30.20 o 
 -12   4  10       11.33        5.31     11.24 o 
 -10   4  10       87.44      104.96     30.70 o 
  -8   4  10      428.20      430.55     41.11 o 
  -6   4  10      780.69      659.38     59.30 o 
  -4   4  10       87.73       72.95     26.87 o 
  -2   4  10      462.74      399.69     47.09 o 
   0   4  10      660.63      596.97     56.35 o 
   2   4  10      196.21      206.79     39.93 o 
   4   4  10      168.27      168.47     37.57 o 
   6   4  10      635.52      610.70     58.88 o 
   8   4  10      123.65      199.55     41.78 o 
  10   4  10      143.41      141.93     37.91 o 
  12   4  10       59.07      110.94     33.36 o 
 -13   5  10      470.94      433.46     41.60 o 
 -11   5  10      295.89      307.24     35.59 o 
  -9   5  10       56.20       73.94     20.93 o 
  -7   5  10      252.24      300.80     48.69 o 
  -5   5  10      246.89      276.20     46.92 o 
  -3   5  10      204.82      203.51     40.52 o 
  -1   5  10      241.70      239.81     42.96 o 
   1   5  10      135.18      110.35     32.18 o 
   3   5  10       58.79       48.10     23.25 o 
   5   5  10       40.25       68.99     26.37 o 
   7   5  10       15.18       24.85     20.47 o 
   9   5  10       29.71       32.18     23.59 o 
 -16   6  10       29.23       63.20     21.29 o 
 -14   6  10       66.99       75.32     22.65 o 
 -12   6  10      116.30      108.21     25.58 o 
 -10   6  10        5.94        9.24     14.34 o 
  -8   6  10      270.88      316.58     37.79 o 
  -6   6  10      186.73      180.34     42.29 o 
  -4   6  10       88.58       73.79     29.57 o 
  -2   6  10       71.40       90.55     31.84 o 
   0   6  10      252.03      275.87     48.69 o 
   2   6  10      158.13      172.68     39.84 o 
   4   6  10        0.86       24.60     20.30 o 
   6   6  10        0.88       37.32     23.33 o 
  -9   7  10        8.54       33.68     19.66 o 
  -7   7  10       79.28      118.01     37.23 o 
  -5   7  10        3.65       36.89     19.71 o 
  -3   7  10       80.69      135.95     40.10 o 
  -1   7  10      277.67      279.32     50.79 o 
 -14  -6  11        3.87        5.22     19.37 o 
 -12  -6  11        1.01       -5.81     18.70 o 
 -10  -6  11      137.20      163.67     43.30 o 
  -8  -6  11      186.58      214.12     47.00 o 
  -6  -6  11       20.91       37.14     17.06 o 
  -4  -6  11       12.24       49.34     19.62 o 
  -2  -6  11       85.87      112.17     26.38 o 
   0  -6  11      304.55      331.11     39.41 o 
   2  -6  11       60.69       87.03     23.33 o 
   4  -6  11      156.09      204.52     48.60 o 
 -19  -5  11       65.73      114.31     25.82 o 
 -17  -5  11       29.99       31.76     22.57 o 
 -15  -5  11       69.00       64.86     27.21 o 
 -13  -5  11      124.12      185.90     44.14 o 
 -11  -5  11       17.83       23.59     19.88 o 
  -9  -5  11      129.34       70.67     30.16 o 
  -7  -5  11      143.79      116.66     34.96 o 
  -5  -5  11       35.54       68.73     27.12 o 
  -3  -5  11       20.34       51.21     25.10 o 
  -1  -5  11      266.88      209.99     43.04 o 
   1  -5  11       22.69       27.46     20.30 o 
   3  -5  11      102.41       86.76     29.31 o 
   5  -5  11        5.37       14.99     18.95 o 
   7  -5  11       46.12       87.27     33.36 o 
 -20  -4  11        8.66       37.34     24.30 o 
 -18  -4  11       32.86       53.57     25.78 o 
 -16  -4  11       11.97       32.94     21.65 o 
 -14  -4  11       59.33       85.16     29.57 o 
 -12  -4  11      345.44      337.78     51.21 o 
 -10  -4  11      152.14      185.40     40.35 o 
  -8  -4  11      216.27      216.23     41.53 o 
  -6  -4  11      485.03      490.33     52.06 o 
  -4  -4  11      370.47      365.83     49.11 o 
  -2  -4  11      263.84      212.27     39.84 o 
   0  -4  11      660.24      657.27     39.10 o 
   2  -4  11        2.89       18.43     12.74 o 
   4  -4  11        3.80       15.84     17.77 o 
   6  -4  11      131.32      133.43     36.14 o 
   8  -4  11      208.07      176.30     43.38 o 
  10  -4  11      158.15      152.88     43.30 o 
 -23  -3  11       75.45      123.99     35.21 o 
 -21  -3  11        6.93       42.31     16.52 o 
 -19  -3  11      145.98      193.43     30.38 o 
 -17  -3  11       19.71       42.79     21.40 o 
 -15  -3  11      343.56      336.18     48.77 o 
 -13  -3  11      345.47      350.75     49.78 o 
 -11  -3  11       56.81       51.38     23.67 o 
  -9  -3  11      280.32      241.41     41.27 o 
  -7  -3  11     1057.49     1041.30     71.09 o 
  -5  -3  11      105.77       77.50     26.45 o 
  -3  -3  11      678.66      689.88     37.55 o 
  -1  -3  11      306.66      288.31     28.41 o 
   1  -3  11       41.06       39.36     13.85 o 
   3  -3  11      220.79      268.09     28.45 o 
   5  -3  11      453.10      410.05     53.66 o 
   7  -3  11      172.71      149.52     39.08 o 
   9  -3  11      198.64      180.26     44.48 o 
  11  -3  11       34.03       31.25     25.19 o 
 -24  -2  11       72.23      135.27     45.15 o 
 -22  -2  11       51.84       89.71     30.83 o 
 -20  -2  11      167.22      199.67     29.01 o 
 -18  -2  11      572.28      539.10     54.92 o 
 -16  -2  11      817.37      807.89     64.27 o 
 -14  -2  11      133.24      117.17     31.92 o 
 -12  -2  11      252.02      226.42     39.84 o 
 -10  -2  11       30.46       26.03     17.52 o 
  -8  -2  11      334.72      325.11     25.50 o 
  -6  -2  11      253.83      248.02     27.80 o 
  -4  -2  11      267.14      253.92     24.08 o 
  -2  -2  11      700.14      633.39     35.77 o 
   0  -2  11       83.51      109.51     20.55 o 
   2  -2  11      287.24      303.22     27.48 o 
   4  -2  11     1763.74     1815.54     81.37 o 
   6  -2  11       55.00       76.91     28.98 o 
   8  -2  11       51.23       31.17     25.19 o 
  10  -2  11      282.81      270.56     52.14 o 
  12  -2  11       63.38       71.51     33.44 o 
  14  -2  11       85.81       72.19     34.28 o 
 -25  -1  11      368.64      384.11     59.13 o 
 -23  -1  11       56.00       58.12     26.53 o 
 -21  -1  11      279.87      327.45     33.58 o 
 -19  -1  11        4.76        7.75     14.07 o 
 -17  -1  11      109.51      138.73     33.53 o 
 -15  -1  11       25.64       23.84     18.28 o 
 -13  -1  11       17.95       37.19     12.60 o 
 -11  -1  11      491.77      494.39     30.42 o 
  -9  -1  11      680.97      614.72     33.55 o 
  -7  -1  11     2088.22     1885.54     57.35 o 
  -5  -1  11     1647.31     1719.55     75.31 o 
  -3  -1  11       64.18       75.89     16.62 o 
  -1  -1  11      149.94      152.31     32.72 o 
   1  -1  11     3158.79     3090.09     76.77 o 
   3  -1  11      836.98      795.95     40.52 o 
   5  -1  11      417.36      296.25     46.16 o 
   7  -1  11     1224.58     1190.39     81.71 o 
   9  -1  11      186.50      211.43     46.16 o 
  11  -1  11       15.28       30.32     23.00 o 
  13  -1  11       67.79      118.26     36.81 o 
 -24   0  11       61.08       80.61     31.08 o 
 -20   0  11       83.37      106.05     31.08 o 
 -18   0  11       36.24       24.93     17.94 o 
 -16   0  11      470.46      470.11     31.07 o 
 -14   0  11     1600.83     1842.36     80.27 o 
 -12   0  11      222.25      206.37     32.35 o 
 -10   0  11        1.14       11.37     13.98 o 
  -8   0  11      891.22      992.78     58.63 o 
  -6   0  11     1802.36     1295.85     66.97 o 
  -4   0  11     3882.90     3952.42    118.77 o 
  -2   0  11      229.38      300.29     40.43 o 
   0   0  11        0.40        2.19     15.50 o 
   2   0  11      183.09      156.84     35.04 o 
   4   0  11       50.30       42.62     24.85 o 
   6   0  11     2396.63     2280.29    109.42 o 
   8   0  11      298.23      376.69     53.99 o 
  10   0  11     1248.02     1159.06     84.99 o 
  12   0  11      306.83      373.58     57.95 o 
  14   0  11       12.78       63.77     27.46 o 
 -17   1  11      109.73      124.82     21.74 o 
 -15   1  11       27.58       15.21     11.94 o 
 -13   1  11       15.14       40.83     14.55 o 
 -11   1  11      490.04      538.17     47.17 o 
  -9   1  11      701.72      664.52     51.55 o 
  -7   1  11     2078.70     1753.50     81.79 o 
  -5   1  11     1625.71     1771.86     82.97 o 
  -3   1  11       70.30       94.68     25.86 o 
  -1   1  11      143.85      139.91     32.60 o 
   1   1  11     3175.00     3211.08    118.85 o 
   3   1  11      804.42      768.55     62.08 o 
   5   1  11      427.53      361.62     50.37 o 
   7   1  11     1228.35     1205.30     82.21 o 
   9   1  11      188.01      213.53     44.05 o 
  11   1  11       16.44       37.91     22.07 o 
  13   1  11       65.53      118.60     36.22 o 
 -16   2  11      817.61      768.94     44.60 o 
 -14   2  11      133.98      102.21     21.39 o 
 -12   2  11      252.58      231.78     27.46 o 
 -10   2  11       29.63       30.07     19.21 o 
  -8   2  11      341.40      399.35     42.88 o 
  -6   2  11      250.15      222.71     36.73 o 
  -4   2  11      272.54      218.00     37.32 o 
  -2   2  11      687.63      603.62     53.24 o 
   0   2  11       80.56       90.80     29.65 o 
   2   2  11      290.13      294.06     45.15 o 
   4   2  11     1757.44     1536.76     88.87 o 
   6   2  11       51.33       45.57     21.99 o 
   8   2  11       46.34       68.99     27.38 o 
  10   2  11      289.16      320.34     52.90 o 
  12   2  11       59.95      103.44     33.53 o 
  14   2  11       88.76      166.70     42.88 o 
 -17   3  11       17.81       27.21     14.18 o 
 -15   3  11      340.72      345.84     35.16 o 
 -13   3  11      347.41      392.11     34.26 o 
 -11   3  11       54.17       45.16     16.72 o 
  -9   3  11      288.10      302.32     45.23 o 
  -7   3  11     1044.93     1120.31     74.29 o 
  -5   3  11      104.81       68.57     26.79 o 
  -3   3  11      668.10      716.49     60.48 o 
  -1   3  11      310.32      283.95     43.97 o 
   1   3  11       41.53       30.07     19.54 o 
   3   3  11      212.08      183.55     38.66 o 
   5   3  11      450.68      417.21     49.53 o 
   7   3  11      174.66      216.14     43.80 o 
   9   3  11      206.29      226.34     45.15 o 
  11   3  11       34.41       59.13     26.03 o 
 -16   4  11       11.46       26.64     15.68 o 
 -14   4  11       59.10       67.79     20.39 o 
 -12   4  11      343.82      341.65     36.10 o 
 -10   4  11      148.97      182.32     36.81 o 
  -8   4  11      224.20      236.95     43.21 o 
  -6   4  11      478.72      403.73     47.84 o 
  -4   4  11      367.97      346.29     49.19 o 
  -2   4  11      267.09      272.50     44.98 o 
   0   4  11      669.74      611.03     57.70 o 
   2   4  11        1.76       13.81     17.52 o 
   4   4  11        2.13       15.08     17.10 o 
   6   4  11      128.71      117.25     33.86 o 
   8   4  11      207.29      227.52     45.65 o 
  10   4  11      156.32      192.39     42.62 o 
 -17   5  11       29.12       29.37     17.87 o 
 -15   5  11       68.50       61.94     21.60 o 
 -13   5  11      127.74      134.01     27.14 o 
 -11   5  11       18.98       35.65     16.30 o 
  -9   5  11      128.65      106.30     32.01 o 
  -7   5  11      143.42      128.54     36.39 o 
  -5   5  11       34.01       39.34     22.49 o 
  -3   5  11       21.96       53.66     25.02 o 
  -1   5  11      269.08      240.23     44.56 o 
   1   5  11       23.33       27.46     18.87 o 
   3   5  11      102.43      143.20     38.58 o 
   5   5  11        5.25       13.48     18.78 o 
   7   5  11       44.89       80.36     28.05 o 
 -14   6  11        3.81       26.23     16.84 o 
 -12   6  11        0.89       27.12     16.23 o 
 -10   6  11      135.30      152.98     29.30 o 
  -8   6  11      191.93      260.70     50.37 o 
  -6   6  11       21.29       29.31     21.40 o 
  -4   6  11       11.38       31.00     23.33 o 
  -2   6  11       83.73      141.26     38.66 o 
   0   6  11      307.90      351.34     54.84 o 
   2   6  11       63.49       88.19     30.91 o 
   4   6  11      155.02      231.31     47.42 o 
 -12  -6  12       84.15       88.87     35.46 o 
 -10  -6  12       32.61       53.91     27.88 o 
  -8  -6  12       23.37       70.00     30.75 o 
  -6  -6  12        6.94       18.78     22.91 o 
  -4  -6  12       29.40       57.78     28.47 o 
  -2  -6  12       28.09       53.74     27.29 o 
   0  -6  12      110.88      180.77     42.96 o 
   2  -6  12       20.84       50.79     30.49 o 
 -17  -5  12      166.94      180.93     45.99 o 
 -15  -5  12        3.02       48.77     25.69 o 
 -13  -5  12       10.62        2.27     16.76 o 
 -11  -5  12       20.94      -10.87     14.49 o 
  -9  -5  12      271.48      237.54     48.35 o 
  -7  -5  12      137.34      171.84     42.79 o 
  -5  -5  12       55.24       69.75     28.13 o 
  -3  -5  12       32.57       64.02     28.56 o 
  -1  -5  12       28.10       44.14     25.44 o 
   1  -5  12      174.20      210.42     43.04 o 
   5  -5  12       12.35       22.91     22.07 o 
 -20  -4  12       59.80       70.08     28.56 o 
 -18  -4  12        9.59       16.85     20.22 o 
 -16  -4  12       49.62       51.21     26.03 o 
 -14  -4  12       89.62       49.45     27.38 o 
 -12  -4  12      390.46      339.46     53.07 o 
 -10  -4  12       47.98       55.34     24.26 o 
  -8  -4  12      161.35      156.17     38.83 o 
  -6  -4  12      247.29      303.75     47.59 o 
  -4  -4  12      288.24      268.28     44.64 o 
  -2  -4  12      576.03      579.70     56.10 o 
   0  -4  12       38.81       35.11     14.64 o 
   2  -4  12       28.52       29.57     14.83 o 
   4  -4  12      103.09       90.38     29.40 o 
   6  -4  12       76.29      141.34     38.83 o 
   8  -4  12      168.64      199.80     48.01 o 
 -21  -3  12       97.13      124.75     36.64 o 
 -19  -3  12      399.40      454.53     54.75 o 
 -17  -3  12        1.78      -18.70     13.31 o 
 -15  -3  12       75.40      129.21     35.72 o 
 -13  -3  12       20.04       22.41     19.21 o 
 -11  -3  12       31.08        0.25     13.31 o 
  -9  -3  12     1267.97     1075.92     75.14 o 
  -7  -3  12      464.84      463.12     50.12 o 
  -5  -3  12      385.32      433.55     48.01 o 
  -3  -3  12      203.16      177.23     24.01 o 
  -1  -3  12      236.04      251.79     27.85 o 
   1  -3  12      156.08      146.28     23.53 o 
   3  -3  12      718.16      679.38     41.07 o 
   5  -3  12      115.87      141.34     37.48 o 
   7  -3  12      174.03      132.58     38.83 o 
   9  -3  12      237.36      246.64     51.72 o 
  11  -3  12      198.37      184.98     49.19 o 
 -22  -2  12      193.27      201.66     43.63 o 
 -20  -2  12      184.55      208.56     43.13 o 
 -18  -2  12       12.41       21.14     19.54 o 
 -16  -2  12       24.19       25.02     20.47 o 
 -14  -2  12     1752.65     1524.63     89.20 o 
 -12  -2  12      129.60      187.34     38.49 o 
 -10  -2  12      508.64      524.69     52.06 o 
  -8  -2  12      826.85      788.72     57.66 o 
  -6  -2  12      782.95      665.06     36.86 o 
  -4  -2  12      750.38      805.24     41.14 o 
  -2  -2  12     1128.11     1104.56     48.83 o 
   0  -2  12      192.11      173.93     24.34 o 
   2  -2  12      224.69      220.11     26.44 o 
   4  -2  12      108.96      127.45     35.46 o 
   6  -2  12       25.36       32.77     22.74 o 
   8  -2  12      793.15      837.20     75.22 o 
  10  -2  12      151.82      158.02     44.48 o 
  12  -2  12       18.69        2.86     20.38 o 
 -21  -1  12       89.61       97.63     31.00 o 
 -19  -1  12      373.31      348.14     50.29 o 
 -17  -1  12       54.31       76.32     28.05 o 
 -15  -1  12      245.89      204.10     39.25 o 
 -13  -1  12     1300.09     1243.46     79.01 o 
 -11  -1  12     1478.28     1472.02     53.43 o 
  -9  -1  12      447.43      515.11     32.40 o 
  -7  -1  12      602.16      570.19     66.29 o 
  -5  -1  12      496.84      513.81     33.22 o 
  -3  -1  12     1377.30     1384.45     53.39 o 
  -1  -1  12      129.04      140.29     22.02 o 
   1  -1  12      447.12      454.20     32.80 o 
   3  -1  12      850.89      834.35     78.21 o 
   5  -1  12       66.89      126.77     35.97 o 
   7  -1  12      240.61      246.38     47.42 o 
   9  -1  12       24.68       26.11     22.83 o 
  11  -1  12       13.81       10.78     21.73 o 
  13  -1  12       43.00       42.54     28.72 o 
 -24   0  12       32.94       26.53     23.25 o 
 -22   0  12       82.24      118.52     35.13 o 
 -20   0  12       96.85      143.87     35.88 o 
 -18   0  12       96.35      165.86     36.14 o 
 -16   0  12      424.04      419.06     41.61 o 
 -14   0  12        6.55       22.83     16.85 o 
 -12   0  12     4143.35     3843.34    118.77 o 
 -10   0  12     2107.64     2092.20     87.86 o 
  -8   0  12       20.85        3.96     14.49 o 
  -6   0  12       13.05       21.65     17.27 o 
  -4   0  12       99.32      125.26     31.08 o 
  -2   0  12        4.56       16.43     17.94 o 
   0   0  12      121.62      131.66     33.69 o 
   2   0  12     1293.13     1147.01     76.23 o 
   4   0  12      850.90      845.88     68.48 o 
   6   0  12      296.22      423.19     58.04 o 
   8   0  12       92.86      113.80     36.73 o 
  10   0  12       56.86      126.44     36.30 o 
  12   0  12       36.33       44.98     26.45 o 
 -21   1  12       91.15      105.17     23.30 o 
 -19   1  12      375.06      358.70     33.93 o 
 -17   1  12       53.58       48.19     15.96 o 
 -15   1  12      244.55      252.35     28.05 o 
 -13   1  12     1285.82     1328.28     76.15 o 
 -11   1  12     1453.60     1489.76     79.52 o 
  -9   1  12      451.26      535.56     49.53 o 
  -7   1  12      618.04      629.40     53.49 o 
  -5   1  12      498.94      497.32     48.52 o 
  -3   1  12     1422.35     1306.47     77.50 o 
  -1   1  12      123.26      121.63     32.68 o 
   1   1  12      456.09      456.72     50.20 o 
   3   1  12      858.03      804.60     67.22 o 
   5   1  12       64.73       80.44     28.72 o 
   7   1  12      243.54      268.28     50.03 o 
   9   1  12       26.84       58.04     26.53 o 
  11   1  12       13.87       24.01     18.53 o 
  13   1  12       43.41      110.94     37.32 o 
 -20   2  12      185.40      203.04     30.23 o 
 -18   2  12       10.68       -4.35     13.18 o 
 -16   2  12       21.74       28.54     14.40 o 
 -14   2  12     1740.92     1586.36     75.26 o 
 -12   2  12      136.23      136.71     33.27 o 
 -10   2  12      489.41      440.46     47.00 o 
  -8   2  12      856.59      852.19     64.61 o 
  -6   2  12      777.91      714.05     59.97 o 
  -4   2  12      770.11      756.59     61.15 o 
  -2   2  12     1129.29      979.89     71.01 o 
   0   2  12      190.76      174.45     38.58 o 
   2   2  12      236.36      234.84     43.21 o 
   4   2  12      114.24      161.06     38.07 o 
   6   2  12       26.49       36.22     22.32 o 
   8   2  12      794.88      774.28     70.92 o 
  10   2  12      152.57      170.99     41.27 o 
  12   2  12       18.75       41.19     21.48 o 
 -19   3  12      397.66      428.33     41.93 o 
 -17   3  12        2.38       -1.92     12.35 o 
 -15   3  12       79.52       94.23     21.97 o 
 -13   3  12       18.34        9.87     12.98 o 
 -11   3  12       29.63       25.35     19.46 o 
  -9   3  12     1261.67     1038.18     74.04 o 
  -7   3  12      456.80      413.50     48.18 o 
  -5   3  12      390.22      361.36     50.79 o 
  -3   3  12      196.91      179.50     38.41 o 
  -1   3  12      230.60      202.33     39.93 o 
   1   3  12      162.72      151.71     38.07 o 
   3   3  12      729.31      729.21     65.45 o 
   5   3  12      116.31      108.91     33.02 o 
   7   3  12      178.25      175.80     40.77 o 
   9   3  12      238.06      261.71     49.95 o 
  11   3  12      198.96      212.69     45.40 o 
 -20   4  12       60.71       54.68     20.18 o 
 -18   4  12        9.69       19.03     15.05 o 
 -16   4  12       45.77       60.41     19.93 o 
 -14   4  12       96.19       52.59     19.30 o 
 -12   4  12      382.92      427.20     62.16 o 
 -10   4  12       46.70       63.18     27.71 o 
  -8   4  12      162.35      115.15     33.27 o 
  -6   4  12      250.10      265.59     46.67 o 
  -4   4  12      274.71      300.04     48.69 o 
  -2   4  12      566.30      535.64     56.18 o 
   0   4  12       40.51       28.89     19.88 o 
   2   4  12       29.86       26.28     20.22 o 
   4   4  12      103.62      115.40     33.78 o 
   6   4  12       71.92       95.18     31.59 o 
   8   4  12      167.66      240.49     47.93 o 
 -17   5  12      169.60      151.27     40.68 o 
 -15   5  12        3.26       15.87     16.16 o 
 -13   5  12       11.38       20.83     15.49 o 
 -11   5  12       18.70        6.99     19.37 o 
  -9   5  12      264.84      257.59     49.02 o 
  -7   5  12      135.69      143.70     37.48 o 
  -5   5  12       57.09       86.34     29.90 o 
  -3   5  12       30.59       41.44     23.67 o 
  -1   5  12       26.76       21.90     17.60 o 
   1   5  12      168.46      183.88     43.21 o 
   3   5  12      355.87      405.50     58.63 o 
   5   5  12       11.27       39.34     23.92 o 
 -12   6  12       86.15      122.20     28.04 o 
 -10   6  12       31.16       57.36     26.45 o 
  -8   6  12       25.13       67.72     27.38 o 
  -6   6  12        6.07       58.21     27.80 o 
  -4   6  12       30.32       74.63     30.49 o 
  -2   6  12       27.16       86.51     29.57 o 
   0   6  12      110.27      143.53     38.75 o 
   2   6  12       18.90       35.46     24.43 o 
 -10  -6  13       74.02       78.08     33.27 o 
  -8  -6  13       45.12       84.07     36.22 o 
  -6  -6  13        3.91       33.19     22.74 o 
  -4  -6  13      163.14      158.02     43.80 o 
  -2  -6  13       11.15       66.12     27.88 o 
 -15  -5  13      247.81      225.58     50.96 o 
 -13  -5  13       91.85      111.10     37.48 o 
 -11  -5  13       46.00       37.99     23.33 o 
  -9  -5  13      135.24      128.12     38.07 o 
  -7  -5  13       25.34       23.16     23.50 o 
  -5  -5  13      168.97      195.00     45.49 o 
  -3  -5  13       62.92      113.88     35.97 o 
  -1  -5  13        8.96        9.18     19.63 o 
   1  -5  13      251.49      286.14     49.78 o 
 -20  -4  13       75.05       73.11     32.18 o 
 -18  -4  13      189.15      196.69     46.83 o 
 -16  -4  13      129.22      135.45     39.59 o 
 -14  -4  13        9.31       23.25     20.22 o 
 -12  -4  13      135.49      161.48     42.20 o 
 -10  -4  13       78.61       41.27     25.02 o 
  -8  -4  13       74.03       93.58     31.00 o 
  -6  -4  13       16.45       29.65     20.05 o 
  -4  -4  13      184.97      218.84     43.13 o 
  -2  -4  13      296.41      329.78     49.53 o 
   0  -4  13      144.09      185.06     39.76 o 
   2  -4  13       59.42      100.24     22.51 o 
   4  -4  13       51.50       53.32     27.63 o 
   6  -4  13      267.81      228.95     49.19 o 
 -21  -3  13       64.71       62.92     30.24 o 
 -19  -3  13       60.62       36.56     23.33 o 
 -17  -3  13      420.84      439.70     60.31 o 
 -15  -3  13      207.51      192.22     43.46 o 
 -13  -3  13       32.33       14.66     21.90 o 
 -11  -3  13       86.16      128.71     36.47 o 
  -9  -3  13       48.38       73.45     28.89 o 
  -7  -3  13      202.94      163.41     37.91 o 
  -5  -3  13       95.84      125.85     33.27 o 
  -3  -3  13      237.99      232.76     39.67 o 
  -1  -3  13       28.89       45.25     14.69 o 
   1  -3  13      527.47      556.66     38.54 o 
   3  -3  13      200.69      263.23     46.50 o 
   5  -3  13       16.94       47.51     25.94 o 
   7  -3  13      260.24      266.35     52.14 o 
   9  -3  13      448.46      425.80     65.53 o 
 -22  -2  13      113.41      106.05     34.87 o 
 -20  -2  13       39.40       35.29     24.60 o 
 -18  -2  13      174.24      200.06     43.72 o 
 -16  -2  13      146.06      165.01     39.84 o 
 -14  -2  13      209.44      234.84     44.48 o 
 -12  -2  13     1111.37     1169.59     80.61 o 
 -10  -2  13       13.76       25.19     18.53 o 
  -8  -2  13       90.47       75.73     27.54 o 
  -6  -2  13      126.83      109.30     20.53 o 
  -4  -2  13      605.86      605.81     49.87 o 
  -2  -2  13       34.56       45.46     15.04 o 
   0  -2  13        6.37       15.14     11.24 o 
   2  -2  13      249.17      293.45     31.33 o 
   4  -2  13      576.60      544.32     57.87 o 
   6  -2  13      378.03      377.28     56.77 o 
   8  -2  13      122.93      115.15     37.40 o 
  10  -2  13      161.09      182.11     46.75 o 
 -21  -1  13      160.61      158.02     39.84 o 
 -19  -1  13      645.00      651.72     63.60 o 
 -17  -1  13      452.06      472.80     53.49 o 
 -15  -1  13      193.10      160.21     38.24 o 
 -13  -1  13      102.35       86.85     30.41 o 
 -11  -1  13      706.85      788.93     41.81 o 
  -9  -1  13     2241.49     2143.01     67.60 o 
  -7  -1  13       19.64       24.31     13.58 o 
  -5  -1  13      142.96      158.95     24.11 o 
  -3  -1  13     1359.01     1350.31     55.39 o 
  -1  -1  13      335.44      402.63     33.24 o 
   1  -1  13     1409.37     1405.95     57.58 o 
   3  -1  13      219.34      227.61     27.97 o 
   5  -1  13      260.69      289.85     50.54 o 
   7  -1  13      440.29      364.65     58.37 o 
   9  -1  13      103.51      116.41     40.43 o 
  11  -1  13       26.49       37.40     28.05 o 
 -22   0  13       26.50       47.26     25.94 o 
 -20   0  13       30.78       47.34     24.85 o 
 -18   0  13      537.24      435.74     51.55 o 
 -16   0  13      295.82      263.99     38.83 o 
 -14   0  13       95.09       81.29     25.69 o 
 -12   0  13        1.18        9.86     14.15 o 
 -10   0  13       81.03      154.91     32.35 o 
  -8   0  13      591.09      476.01     47.42 o 
  -6   0  13      135.55      148.93     33.36 o 
  -4   0  13     3897.17     3672.85    128.20 o 
  -2   0  13      104.22      111.95     32.77 o 
   0   0  13        1.90       -0.08     17.52 o 
   2   0  13     4105.11     3718.42    140.67 o 
   4   0  13      215.35      266.18     48.69 o 
   6   0  13       70.53       59.47     30.83 o 
   8   0  13       50.95       54.92     27.21 o 
  10   0  13        2.54       30.32     20.72 o 
 -19   1  13      643.41      702.82     43.98 o 
 -17   1  13      441.43      479.68     36.23 o 
 -15   1  13      196.75      254.05     40.77 o 
 -13   1  13       97.62      128.54     31.25 o 
 -11   1  13      732.04      821.53     62.59 o 
  -9   1  13     2213.22     2024.22     95.61 o 
  -7   1  13       18.71       12.13     16.51 o 
  -5   1  13      150.98      182.20     37.91 o 
  -3   1  13     1365.33     1321.88     81.29 o 
  -1   1  13      336.38      357.83     49.87 o 
   1   1  13     1420.82     1222.32     81.88 o 
   3   1  13      222.70      218.59     44.22 o 
   5   1  13      253.40      304.84     52.48 o 
   7   1  13      436.93      395.98     59.38 o 
   9   1  13      102.45      137.64     37.91 o 
  11   1  13       27.02       33.86     20.89 o 
 -22   2  13      110.10      126.86     27.21 o 
 -20   2  13       43.44       53.03     19.00 o 
 -18   2  13      173.63      184.22     28.88 o 
 -16   2  13      152.68      199.78     28.78 o 
 -14   2  13      214.07      269.30     44.31 o 
 -12   2  13     1108.73     1031.36     73.03 o 
 -10   2  13       16.55       27.88     21.56 o 
  -8   2  13       87.87      104.20     31.33 o 
  -6   2  13      123.23       81.79     28.98 o 
  -4   2  13      618.31      547.86     55.00 o 
  -2   2  13       33.44       41.78     23.33 o 
   0   2  13        6.32        4.72     18.36 o 
   2   2  13      255.00      228.19     44.56 o 
   4   2  13      570.23      583.91     60.23 o 
   6   2  13      370.91      408.96     57.95 o 
   8   2  13      123.41      137.13     37.91 o 
  10   2  13      157.85      233.41     49.45 o 
 -21   3  13       61.96       49.17     19.21 o 
 -19   3  13       60.54       61.51     20.60 o 
 -17   3  13      425.21      423.90     41.40 o 
 -15   3  13      212.26      205.11     30.88 o 
 -13   3  13       36.96       57.53     25.27 o 
 -11   3  13       83.27      124.75     33.95 o 
  -9   3  13       46.02       56.44     24.43 o 
  -7   3  13      201.46      159.96     38.41 o 
  -5   3  13       96.61      107.82     33.78 o 
  -3   3  13      250.12      230.63     43.38 o 
  -1   3  13       29.47       26.45     18.53 o 
   1   3  13      525.87      531.26     57.11 o 
   3   3  13      200.59      205.28     43.80 o 
   5   3  13       18.15       54.08     25.27 o 
   7   3  13      265.69      301.81     52.56 o 
   9   3  13      444.81      443.83     63.77 o 
 -20   4  13       74.42      101.74     27.15 o 
 -18   4  13      187.80      176.67     32.11 o 
 -16   4  13      128.34       98.18     25.15 o 
 -14   4  13        9.60       17.69     14.65 o 
 -12   4  13      134.54      151.37     41.02 o 
 -10   4  13       77.67       90.13     31.92 o 
  -8   4  13       79.69       71.43     29.57 o 
  -6   4  13       16.73       33.19     22.15 o 
  -4   4  13      182.59      199.21     42.62 o 
  -2   4  13      298.89      294.90     50.29 o 
   0   4  13      140.35      156.17     39.17 o 
   2   4  13       61.31       98.05     31.33 o 
   4   4  13       54.03       68.57     27.12 o 
   6   4  13      263.41      292.21     53.15 o 
 -15   5  13      245.07      246.42     43.25 o 
 -13   5  13       91.91      102.60     37.15 o 
 -11   5  13       46.52       47.00     24.43 o 
  -9   5  13      134.66      143.96     40.26 o 
  -7   5  13       26.56       47.42     24.76 o 
  -5   5  13      167.51      217.32     46.83 o 
  -3   5  13       63.72       78.08     28.98 o 
  -1   5  13        8.24       23.92     17.44 o 
   1   5  13      253.99      266.68     50.88 o 
   3   5  13       58.66      106.05     35.21 o 
 -10   6  13       75.79       99.90     35.55 o 
  -8   6  13       44.72       89.88     35.29 o 
  -6   6  13        4.10       44.31     24.09 o 
  -4   6  13      164.08      177.23     43.30 o 
  -2   6  13       11.97       62.25     27.04 o 
 -13  -5  14       92.47      139.58     43.63 o 
 -11  -5  14       33.92       62.42     29.06 o 
  -9  -5  14        3.04       12.38     19.37 o 
  -7  -5  14       20.01       32.01     22.24 o 
  -5  -5  14      136.76      173.44     44.48 o 
  -3  -5  14       69.63       73.03     31.92 o 
  -1  -5  14       54.90       49.19     24.68 o 
   1  -5  14        3.79       23.42     24.09 o 
 -18  -4  14        3.99       24.43     23.16 o 
 -16  -4  14       33.87       94.17     34.45 o 
 -14  -4  14      104.59      114.98     37.74 o 
 -12  -4  14       69.93      107.90     35.80 o 
 -10  -4  14       12.99       33.10     23.00 o 
  -8  -4  14       38.99       38.49     21.99 o 
  -6  -4  14       53.13       68.73     28.05 o 
  -4  -4  14      107.96      101.84     34.96 o 
  -2  -4  14        3.21       21.99     21.40 o 
   0  -4  14      431.07      485.10     55.09 o 
   2  -4  14       55.18       66.80     27.88 o 
   4  -4  14       31.11       52.90     27.12 o 
 -21  -3  14        4.55       -8.09     20.55 o 
 -19  -3  14       18.42       48.52     26.45 o 
 -17  -3  14       91.57      131.07     40.60 o 
 -15  -3  14      176.80      190.62     45.07 o 
 -13  -3  14      444.41      433.55     60.65 o 
 -11  -3  14      351.36      298.69     50.96 o 
  -9  -3  14      118.69      145.98     38.41 o 
  -7  -3  14        5.56       10.78     16.59 o 
  -5  -3  14      378.27      405.16     54.33 o 
  -3  -3  14      291.06      313.86     48.27 o 
  -1  -3  14       46.19       69.92     18.91 o 
   1  -3  14      314.15      328.56     35.07 o 
   3  -3  14       73.02      106.13     34.62 o 
   5  -3  14      210.63      266.52     51.97 o 
   7  -3  14      135.28      135.20     43.89 o 
 -22  -2  14        7.08       21.06     23.59 o 
 -20  -2  14        6.96       -0.17     18.53 o 
 -18  -2  14       63.05       61.66     29.23 o 
 -16  -2  14       21.23       30.32     21.65 o 
 -14  -2  14       15.62       36.39     22.57 o 
 -12  -2  14       78.65       80.53     29.99 o 
 -10  -2  14      552.69      520.57     55.26 o 
  -8  -2  14      337.85      358.75     51.38 o 
  -6  -2  14      705.27      670.35     40.68 o 
  -4  -2  14      384.20      351.48     31.78 o 
  -2  -2  14        9.71       24.90     13.30 o 
   0  -2  14       32.76       51.66     16.85 o 
   2  -2  14        6.71        8.25     12.83 o 
   4  -2  14      321.04      305.94     51.55 o 
   6  -2  14      468.14      504.14     67.22 o 
   8  -2  14       45.04       86.51     36.73 o 
 -23  -1  14        4.09       24.85     23.42 o 
 -21  -1  14       81.14       86.85     30.66 o 
 -19  -1  14      112.42       50.88     28.05 o 
 -17  -1  14      163.00      197.19     42.96 o 
 -15  -1  14        6.78        5.14     17.94 o 
 -13  -1  14      666.18      711.35     64.61 o 
 -11  -1  14     1530.86     1547.64     60.31 o 
  -9  -1  14       84.41      103.77     20.96 o 
  -7  -1  14      469.42      500.45     47.68 o 
  -5  -1  14      917.89      843.84     45.85 o 
  -3  -1  14      214.62      219.48     28.14 o 
  -1  -1  14      771.87      774.86     44.86 o 
   1  -1  14        0.06        9.80     12.88 o 
   3  -1  14      291.58      277.13     49.87 o 
   5  -1  14       32.81       51.13     28.13 o 
   7  -1  14       53.59       43.13     27.38 o 
   9  -1  14        8.53        7.33     23.42 o 
 -22   0  14       67.33       48.69     28.39 o 
 -20   0  14       12.09       11.79     19.71 o 
 -18   0  14       14.13       29.73     20.30 o 
 -14   0  14       67.12       59.64     22.24 o 
 -12   0  14       12.90       22.49     16.85 o 
 -10   0  14       31.76       51.55     22.57 o 
  -8   0  14     1601.83     1618.30     86.51 o 
  -6   0  14     3837.90     3473.72    128.29 o 
  -4   0  14      497.37      553.58     55.34 o 
  -2   0  14      923.94      886.65     70.08 o 
   0   0  14     1195.25     1226.36     83.39 o 
   2   0  14        9.43       25.02     19.88 o 
   4   0  14      356.42      364.48     57.28 o 
   6   0  14        4.80       12.72     21.48 o 
   8   0  14      258.77      355.97     60.90 o 
 -23   1  14        4.00       22.91     23.50 o 
 -19   1  14      111.66      133.09     34.45 o 
 -17   1  14      164.57      216.23     40.85 o 
 -15   1  14        6.48       20.97     18.36 o 
 -13   1  14      663.73      704.36     60.23 o 
 -11   1  14     1532.15     1498.10     86.17 o 
  -9   1  14       92.54       86.00     28.98 o 
  -7   1  14      476.09      441.22     49.36 o 
  -5   1  14      913.04      822.54     66.12 o 
  -3   1  14      216.71      207.13     42.20 o 
  -1   1  14      765.74      741.01     65.79 o 
   1   1  14        0.39       12.89     19.71 o 
   3   1  14      295.21      268.03     51.21 o 
   5   1  14       30.88       24.60     23.42 o 
   7   1  14       55.23       65.28     28.81 o 
   9   1  14        8.25       27.46     18.03 o 
 -22   2  14        7.96       17.44     15.95 o 
 -20   2  14        6.86       -2.52     12.93 o 
 -18   2  14       63.73       43.17     18.18 o 
 -16   2  14       23.48       44.31     25.27 o 
 -14   2  14       14.90       16.59     19.04 o 
 -12   2  14       78.66       85.50     30.41 o 
 -10   2  14      559.31      593.51     58.37 o 
  -8   2  14      334.05      349.57     50.62 o 
  -6   2  14      712.28      609.68     60.14 o 
  -4   2  14      367.37      393.79     54.75 o 
  -2   2  14       11.19       14.15     20.30 o 
   0   2  14       29.36       30.41     21.56 o 
   2   2  14        6.39       27.54     19.46 o 
   4   2  14      319.47      344.35     56.02 o 
   6   2  14      456.55      432.29     62.00 o 
   8   2  14       45.81      117.67     37.23 o 
 -21   3  14        5.46       21.53     18.07 o 
 -19   3  14       18.52       16.39     15.80 o 
 -17   3  14       91.09      111.62     26.43 o 
 -15   3  14      172.60      130.56     36.81 o 
 -13   3  14      439.60      390.76     55.68 o 
 -11   3  14      360.35      332.39     52.90 o 
  -9   3  14      114.34      141.68     37.23 o 
  -7   3  14        4.63       12.21     17.94 o 
  -5   3  14      389.04      426.64     58.63 o 
  -3   3  14      292.06      271.32     50.03 o 
  -1   3  14       48.83       58.63     27.29 o 
   1   3  14      309.66      275.36     50.88 o 
   3   3  14       74.57      114.14     34.03 o 
   5   3  14      206.72      265.84     51.72 o 
   7   3  14      131.82      177.31     43.55 o 
 -18   4  14        3.72        7.24     14.40 o 
 -16   4  14       33.76       50.43     21.59 o 
 -14   4  14      105.35       90.13     34.45 o 
 -12   4  14       72.17      136.46     40.18 o 
 -10   4  14       11.23       17.86     21.40 o 
  -8   4  14       39.85       66.38     28.89 o 
  -6   4  14       54.06       77.92     29.23 o 
  -4   4  14      105.86      113.88     34.87 o 
  -2   4  14        3.74       27.21     23.08 o 
   0   4  14      435.26      402.13     59.22 o 
   2   4  14       53.72       93.50     31.50 o 
   4   4  14       31.39       70.84     29.90 o 
 -13   5  14       94.16      146.40     42.54 o 
 -11   5  14       33.90       38.49     26.03 o 
  -9   5  14        2.90       27.38     22.07 o 
  -7   5  14       19.77       36.05     24.60 o 
  -5   5  14      138.70      218.50     48.94 o 
  -3   5  14       67.84      109.08     34.45 o 
  -1   5  14       53.80       77.16     28.72 o 
   1   5  14        3.72       16.17     19.12 o 
 -11  -5  15        7.45       45.65     28.22 o 
  -9  -5  15      205.98      215.64     50.54 o 
  -7  -5  15       16.91       22.07     19.79 o 
  -5  -5  15       38.88       78.08     30.58 o 
 -16  -4  15      128.18      166.87     47.26 o 
 -14  -4  15      170.24      201.66     49.28 o 
 -12  -4  15       13.59       35.29     24.93 o 
 -10  -4  15      170.52      223.39     50.29 o 
  -8  -4  15       42.23       45.40     26.53 o 
  -6  -4  15      119.87      130.73     39.51 o 
  -4  -4  15       68.36      110.18     36.22 o 
  -2  -4  15       17.90       55.68     26.11 o 
   0  -4  15        4.02       17.44     21.73 o 
 -19  -3  15       73.59       47.93     28.22 o 
 -17  -3  15      255.92      250.76     51.80 o 
 -15  -3  15       72.04       44.14     26.87 o 
 -13  -3  15      179.72      181.19     44.39 o 
 -11  -3  15      241.82      285.89     52.56 o 
  -9  -3  15      304.49      306.02     52.31 o 
  -7  -3  15      129.32      147.24     39.34 o 
  -5  -3  15      159.77      164.09     40.18 o 
  -3  -3  15       45.98       52.56     26.03 o 
  -1  -3  15      404.80      417.22     39.28 o 
   1  -3  15      183.35      180.51     42.03 o 
   3  -3  15       78.06       69.75     29.23 o 
   5  -3  15       87.69      112.37     39.51 o 
 -20  -2  15      121.43      121.21     39.34 o 
 -18  -2  15       73.10       71.85     30.58 o 
 -16  -2  15      297.83      276.79     52.48 o 
 -14  -2  15       59.69       78.67     31.50 o 
 -12  -2  15      806.15      758.86     70.34 o 
 -10  -2  15       23.29       26.11     22.07 o 
  -8  -2  15       17.45       71.09     28.56 o 
  -6  -2  15      176.49      197.34     31.55 o 
  -4  -2  15       87.23       72.89     19.08 o 
  -2  -2  15      500.53      562.32     40.17 o 
   0  -2  15      273.04      326.07     34.99 o 
   2  -2  15      242.10      239.48     48.52 o 
   4  -2  15       26.63       69.32     29.73 o 
   6  -2  15        3.33        7.16     22.74 o 
 -21  -1  15        8.65       22.24     23.59 o 
 -19  -1  15       76.37       57.70     29.99 o 
 -17  -1  15      317.85      451.91     62.16 o 
 -15  -1  15      486.12      514.50     58.88 o 
 -13  -1  15        3.98       11.62     18.78 o 
 -11  -1  15       97.82      105.63     33.10 o 
  -9  -1  15     1446.75     1437.03     60.83 o 
  -7  -1  15      276.61      292.07     32.35 o 
  -5  -1  15        5.76       10.79     12.77 o 
  -3  -1  15       87.47      120.96     23.81 o 
  -1  -1  15        9.92       16.74     13.47 o 
   1  -1  15       58.10       69.29     19.73 o 
   3  -1  15       48.23       70.25     30.83 o 
   5  -1  15      222.76      294.73     56.52 o 
   7  -1  15       41.24       49.78     29.06 o 
 -22   0  15       80.22      117.25     38.24 o 
 -20   0  15       37.49       41.78     25.52 o 
 -18   0  15        1.31       26.20     21.82 o 
 -16   0  15      120.11      135.45     37.99 o 
 -14   0  15      111.79      130.23     33.27 o 
 -12   0  15      374.65      421.84     46.92 o 
 -10   0  15     2216.87     2190.25    103.86 o 
  -8   0  15       31.42       35.80     22.24 o 
  -6   0  15        0.80       19.71     19.54 o 
  -4   0  15       31.11       37.40     23.33 o 
  -2   0  15      179.21      136.88     37.15 o 
   0   0  15       36.46       64.94     28.64 o 
   2   0  15        1.91        4.89     17.44 o 
   4   0  15       81.95      102.26     36.47 o 
   6   0  15      188.91      205.70     50.46 o 
 -17   1  15      328.29      419.15     50.71 o 
 -15   1  15      502.07      669.41     61.57 o 
 -13   1  15        4.38       38.49     21.65 o 
 -11   1  15       94.78      122.90     35.29 o 
  -9   1  15     1446.01     1455.14     89.04 o 
  -7   1  15      282.48      291.53     47.84 o 
  -5   1  15        5.27        4.72     16.85 o 
  -3   1  15       90.16      122.56     36.64 o 
  -1   1  15       11.65       -9.86     17.35 o 
   1   1  15       55.33       92.74     33.53 o 
   3   1  15       46.38       41.19     30.32 o 
   5   1  15      230.24      229.54     51.55 o 
   7   1  15       42.63       77.07     30.75 o 
 -20   2  15      124.41      125.59     36.64 o 
 -18   2  15       72.03       95.35     33.44 o 
 -16   2  15      307.29      243.86     47.09 o 
 -14   2  15       58.90       53.66     25.27 o 
 -12   2  15      808.69      699.48     65.03 o 
 -10   2  15       26.89       36.64     21.48 o 
  -8   2  15       17.43       38.83     24.51 o 
  -6   2  15      169.82      191.30     43.55 o 
  -4   2  15       82.67       64.19     29.31 o 
  -2   2  15      498.89      578.18     63.85 o 
   0   2  15      264.54      288.92     53.74 o 
   2   2  15      246.54      246.55     51.97 o 
   4   2  15       25.92       22.07     20.64 o 
   6   2  15        3.58       30.24     18.11 o 
 -19   3  15       73.40       75.15     24.12 o 
 -17   3  15      255.01      228.61     48.43 o 
 -15   3  15       72.61       71.43     29.65 o 
 -13   3  15      176.80      173.61     43.63 o 
 -11   3  15      249.92      286.82     52.22 o 
  -9   3  15      300.30      341.48     55.17 o 
  -7   3  15      132.80      102.34     34.45 o 
  -5   3  15      161.75      143.79     41.95 o 
  -3   3  15       47.65       43.46     26.53 o 
  -1   3  15      398.37      377.28     58.46 o 
   1   3  15      184.96      193.57     45.65 o 
   3   3  15       78.91       92.83     34.11 o 
   5   3  15       86.26      101.25     34.45 o 
 -16   4  15      129.80      145.81     44.48 o 
 -14   4  15      168.16      176.72     44.90 o 
 -12   4  15       13.03       13.48     21.82 o 
 -10   4  15      170.33      225.75     50.20 o 
  -8   4  15       44.74       59.64     28.64 o 
  -6   4  15      121.58      147.32     38.66 o 
  -4   4  15       67.85      106.89     33.61 o 
  -2   4  15       18.06       28.30     18.45 o 
   0   4  15        3.65       23.67     17.52 o 
   2   4  15       31.32       20.30     20.13 o 
 -11   5  15        7.19        4.46     21.06 o 
  -9   5  15      202.49      240.57     51.97 o 
  -7   5  15       17.72       36.56     25.69 o 
  -5   5  15       39.70       68.99     27.63 o 
 -14  -4  16      183.72      233.83     55.17 o 
 -12  -4  16      140.39      218.59     51.97 o 
 -10  -4  16       73.42       94.43     36.56 o 
  -8  -4  16       11.91       50.54     26.37 o 
  -6  -4  16       30.07       57.03     26.87 o 
  -4  -4  16       10.47       25.02     22.91 o 
  -2  -4  16       52.19       79.77     31.42 o 
 -17  -3  16      166.76      191.72     48.35 o 
 -15  -3  16      145.64      137.22     42.20 o 
 -13  -3  16       53.87       70.42     31.84 o 
 -11  -3  16       66.97      111.44     34.45 o 
  -9  -3  16      152.19      189.36     45.40 o 
  -7  -3  16       25.86       40.01     23.33 o 
  -5  -3  16      387.51      383.69     56.86 o 
  -3  -3  16       79.54       87.52     30.83 o 
  -1  -3  16      178.16      184.72     42.03 o 
   1  -3  16       34.70       41.27     25.94 o 
 -18  -2  16       47.25       46.24     28.22 o 
 -16  -2  16      102.20      107.82     37.57 o 
 -14  -2  16       96.44       95.77     34.79 o 
 -12  -2  16       11.70       49.45     25.19 o 
 -10  -2  16       34.42       34.03     21.90 o 
  -8  -2  16      108.32      134.61     36.30 o 
  -6  -2  16      128.76      128.88     35.63 o 
  -4  -2  16       32.17       50.18     18.76 o 
  -2  -2  16        5.90       13.70     13.29 o 
   0  -2  16      600.66      615.21     44.48 o 
   2  -2  16       61.65       86.42     33.69 o 
   4  -2  16      113.98      100.49     37.48 o 
 -19  -1  16       15.00       33.27     25.35 o 
 -17  -1  16      144.30      153.81     42.62 o 
 -15  -1  16      150.33      169.31     43.55 o 
 -13  -1  16       59.04       57.03     28.81 o 
 -11  -1  16       79.29       95.10     32.09 o 
  -9  -1  16      164.81      126.20     24.48 o 
  -7  -1  16      230.00      188.45     29.03 o 
  -5  -1  16      297.43      281.76     33.75 o 
  -3  -1  16       23.37       33.22     15.28 o 
  -1  -1  16        8.39       24.17     14.82 o 
   1  -1  16      140.53      126.60     39.76 o 
   3  -1  16      127.90      141.09     42.54 o 
   5  -1  16      362.36      473.56     69.58 o 
 -20   0  16       10.02        5.56     18.95 o 
 -18   0  16      114.39      184.98     45.57 o 
 -16   0  16      527.38      581.72     64.44 o 
 -12   0  16       36.85       63.85     26.20 o 
 -10   0  16      522.40      597.30     58.46 o 
  -8   0  16      256.75      300.63     48.43 o 
  -6   0  16       32.20       41.36     25.44 o 
  -4   0  16       22.35       19.79     21.65 o 
  -2   0  16        0.28       11.37     20.81 o 
   0   0  16      116.51      108.48     25.09 o 
   2   0  16        0.66        4.63     20.97 o 
   4   0  16      158.27      215.13     50.79 o 
 -17   1  16      144.80      143.28     38.07 o 
 -15   1  16      149.95      221.54     43.72 o 
 -13   1  16       64.37       42.96     22.83 o 
 -11   1  16       86.47       74.29     28.47 o 
  -9   1  16      162.83      157.77     40.10 o 
  -7   1  16      226.80      199.47     44.48 o 
  -5   1  16      298.08      327.08     53.66 o 
  -3   1  16       23.83       38.49     27.21 o 
  -1   1  16       10.07       20.05     21.56 o 
   1   1  16      139.01      150.86     42.96 o 
   3   1  16      132.09      107.31     38.24 o 
   5   1  16      368.46      412.07     68.40 o 
 -18   2  16       46.23       41.19     25.10 o 
 -16   2  16      105.53       93.84     33.02 o 
 -14   2  16       94.56       81.79     31.76 o 
 -12   2  16       13.93       15.75     18.70 o 
 -10   2  16       31.72       21.65     23.08 o 
  -8   2  16      107.96      113.13     36.81 o 
  -6   2  16      124.37      108.07     36.39 o 
  -4   2  16       32.75       56.10     27.46 o 
  -2   2  16        4.93       15.67     22.32 o 
   0   2  16      603.87      565.04     67.72 o 
   2   2  16       60.04       76.23     33.61 o 
   4   2  16      118.80      126.86     39.51 o 
 -17   3  16      165.51      188.01     47.51 o 
 -15   3  16      151.27      122.14     37.48 o 
 -13   3  16       55.27       75.89     31.59 o 
 -11   3  16       67.67       60.82     27.63 o 
  -9   3  16      152.48      163.33     44.64 o 
  -7   3  16       25.25       65.45     30.58 o 
  -5   3  16      389.32      360.18     59.81 o 
  -3   3  16       78.30       93.50     35.63 o 
  -1   3  16      178.02      147.07     41.53 o 
   1   3  16       35.63       62.00     25.69 o 
 -14   4  16      187.95      179.08     48.52 o 
 -12   4  16      137.21      189.02     48.35 o 
 -10   4  16       76.47       82.63     33.19 o 
  -8   4  16       12.14       18.53     21.90 o 
  -6   4  16       29.62       67.56     31.42 o 
  -4   4  16       10.72       17.35     20.05 o 
  -2   4  16       52.49       75.64     33.27 o 
 -13  -3  17       39.56       49.45     28.72 o 
 -11  -3  17      313.79      404.32     63.60 o 
  -9  -3  17       51.11       64.86     31.33 o 
  -7  -3  17      148.80      168.05     43.46 o 
  -5  -3  17       14.04       49.02     24.85 o 
  -3  -3  17       35.70       86.59     30.91 o 
 -16  -2  17      106.94       69.75     33.95 o 
 -14  -2  17       63.30      135.20     41.86 o 
 -12  -2  17       66.37       87.27     31.84 o 
 -10  -2  17       28.06       44.31     24.85 o 
  -8  -2  17      127.97      188.68     45.49 o 
  -6  -2  17       90.65      116.33     36.89 o 
  -4  -2  17        6.14       22.33     15.49 o 
  -2  -2  17      183.40      230.30     40.22 o 
   0  -2  17       76.65       77.16     32.85 o 
 -17  -1  17       57.20       67.89     31.76 o 
 -15  -1  17        9.13        7.50     20.47 o 
 -13  -1  17       18.08       39.08     26.03 o 
 -11  -1  17       34.94       59.30     28.05 o 
  -9  -1  17      158.13      158.78     40.85 o 
  -7  -1  17      125.22      149.20     28.39 o 
  -5  -1  17        9.79       12.06     13.30 o 
  -3  -1  17      202.36      229.85     33.17 o 
  -1  -1  17      409.05      397.26     41.20 o 
   1  -1  17       23.84       32.26     26.28 o 
 -18   0  17        1.69        5.22     21.65 o 
 -16   0  17        0.01        3.12     17.52 o 
 -14   0  17        6.15        4.30     16.51 o 
 -12   0  17      180.56      199.04     43.21 o 
 -10   0  17      289.71      225.16     44.73 o 
  -8   0  17       26.15       37.23     24.09 o 
  -6   0  17      775.14      707.06     68.31 o 
  -4   0  17        7.67       36.22     22.49 o 
  -2   0  17      189.88      224.01     33.10 o 
   0   0  17        8.00       51.81     19.87 o 
   2   0  17       26.20       42.12     28.98 o 
 -17   1  17       55.60       53.24     25.44 o 
 -15   1  17        9.40       25.78     21.23 o 
 -13   1  17       20.55       18.87     20.22 o 
 -11   1  17       34.14       34.54     24.26 o 
  -9   1  17      159.99      186.24     44.81 o 
  -7   1  17      123.39      139.58     41.11 o 
  -5   1  17        9.23       11.54     21.82 o 
  -3   1  17      204.48      248.07     52.73 o 
  -1   1  17      407.42      361.03     61.83 o 
   1   1  17       25.55       14.40     25.35 o 
 -16   2  17      107.27      119.95     38.16 o 
 -14   2  17       63.54       70.42     31.00 o 
 -12   2  17       64.05       93.92     33.95 o 
 -10   2  17       27.96       31.33     24.43 o 
  -8   2  17      128.44      166.11     44.05 o 
  -6   2  17       89.71       71.35     33.19 o 
  -4   2  17        6.49       19.88     23.00 o 
  -2   2  17      183.11      244.70     54.33 o 
   0   2  17       79.59      107.82     39.25 o 
 -13   3  17       37.06       50.37     28.05 o 
 -11   3  17      315.08      350.16     60.14 o 
  -9   3  17       49.60       77.92     34.96 o 
  -7   3  17      148.41      172.09     46.16 o 
  -5   3  17       15.31       41.11     29.06 o 
  -3   3  17       36.36       28.39     26.20 o 
 -12  -2  18      172.76      211.26     50.46 o 
 -10  -2  18        7.25       30.41     21.73 o 
  -8  -2  18      158.76      224.06     48.77 o 
  -6  -2  18       41.30       73.87     31.33 o 
  -4  -2  18      120.54      185.15     45.65 o 
 -15  -1  18       92.94      124.83     41.44 o 
 -13  -1  18       39.92       44.98     27.12 o 
 -11  -1  18       13.49       17.69     24.68 o 
  -9  -1  18      393.42      407.78     62.08 o 
  -7  -1  18      190.15      226.29     33.62 o 
  -5  -1  18       11.06       40.06     18.05 o 
  -3  -1  18       87.77       96.30     24.71 o 
 -16   0  18        2.14        5.39     19.54 o 
 -14   0  18      231.95      237.37     52.90 o 
 -12   0  18      123.11      164.84     30.03 o 
 -10   0  18        9.59       21.24     15.02 o 
  -8   0  18       94.62       84.10     25.78 o 
  -6   0  18        1.81       16.09     14.61 o 
  -4   0  18       25.73       57.13     19.41 o 
  -2   0  18       77.06      132.67     28.43 o 
 -15   1  18       94.45      143.53     40.18 o 
 -13   1  18       37.76       43.89     27.88 o 
 -11   1  18       13.03       20.89     22.32 o 
  -9   1  18      391.40      436.25     63.43 o 
  -7   1  18      196.57      226.00     50.71 o 
  -5   1  18       10.47       13.56     23.16 o 
  -3   1  18       85.04      117.59     40.60 o 
 -12   2  18      169.44      234.93     51.97 o 
 -10   2  18        8.29        8.25     23.42 o 
  -8   2  18      159.30      174.11     46.41 o 
  -6   2  18       43.74       52.22     30.07 o 
  -4   2  18      123.99      165.44     48.86 o 
                                                 
